# Supplementary material for: Nrm1 is a bistable switch connecting cell cycle progression to transcriptional control
Source: EMBO Rep. 2025 Aug 29;26(20):5048–69. doi: 10.1038/s44319-025-00566-7 (PMC12550009; doi:10.1038/s44319-025-00566-7)
Supplement: Supplementary file 6 — Source data Fig. 1 [file 44319_2025_566_MOESM6_ESM.zip]

Archive with 9 entries (4 files):
- Fig 1/
- Fig 1/1A/
- Fig 1/1A/1A.xlsx
- Fig 1/1B/
- Fig 1/1B/1B.xlsx
- Fig 1/1C/
- Fig 1/1C/1C.xlsx
- Fig 1/1D/
- Fig 1/1D/1D.xlsx
