# Supplementary material for: Nrm1 is a bistable switch connecting cell cycle progression to transcriptional control
Source: EMBO Rep. 2025 Aug 29;26(20):5048–69. doi: 10.1038/s44319-025-00566-7 (PMC12550009; doi:10.1038/s44319-025-00566-7)
Supplement: Supplementary file 6 — Source data Fig. 1 [file 44319_2025_566_MOESM6_ESM.zip › Fig 1/1A/1A.xlsx]

## Sheet: 1A
	TRANSCRIPTION
	RAW DATA						T test to WT									T test to WT
	WT	2.89	3.27	2.92	1.8	1.75				WT	5.81	5.51	4	3.51	3.23
	Δyox1	13.6	12.74	12.13	7.14	6.82	0.00233374	***		Δyox1	20.12	15.88	22.13	11.35	12.17	0.00214419	***
	Δnrm1	19.4	17.41	13.69	11.47	9.89	0.000725379	***		Δnrm1	19.6	28.41	13.03	15.21	15.26	0.00349304	**
	Δyox1 Δnrm1	23.56	19.53	17.52	10.99	11.77	0.00131293	***		Δyox1 Δnrm1	17.87	19.53	25.91	13.6	17.12	0.000536965	***
	Δrep2	0.79	1.29	2.72	0.54	0.56	0.0247517	*		Δrep2	2.19	1.41	0.8	1.28	1.28	0.000561905	***
	Δyox1 Δrep2	2.55	2.74	2.73	1.6	1.38	0.270978	ns		Δyox1 Δrep2	5.77	5.94	6.16	4.45	3.11	0.658293	ns
	REL TO WT	cdc18									cdc22
	WT	1	1	1	1	1				WT	1	1	1	1	1
	Δyox1	4.70422	3.90035	4.15175	3.96	3.89				Δyox1	3.465	2.88235	5.52649	3.23	3.76
	Δnrm1	6.70947	5.3302	4.68878	6.37	5.64				Δnrm1	3.37506	5.15781	3.25518	4.33	4.72
	Δyox1 Δnrm1	8.14569	5.9802	5.9999	6.1	6.71				Δyox1 Δnrm1	3.07824	3.54567	6.47117	3.87	5.3
	Δrep2	0.274713	0.3944	0.930226	0.3	0.32				Δrep2	0.377899	0.255546	0.199703	0.37	0.4
	Δyox1 Δrep2	0.88256	0.840093	0.93329	0.89	0.79				Δyox1 Δrep2	0.993446	1.07855	1.5383	1.27	0.96
