# Supplementary material for: Nrm1 is a bistable switch connecting cell cycle progression to transcriptional control
Source: EMBO Rep. 2025 Aug 29;26(20):5048–69. doi: 10.1038/s44319-025-00566-7 (PMC12550009; doi:10.1038/s44319-025-00566-7)
Supplement: Supplementary file 6 — Source data Fig. 1 [file 44319_2025_566_MOESM6_ESM.zip › Fig 1/1B/1B.xlsx]

## Sheet: Sheet1
RELATIVE TO TFB2
		cdc18														cdc22
	t (min)	cdc2-asM17			cdc2-asM17 rep2Δ			cdc2-asM17 yox1Δ mik1Δ			cdc2-asM17 rep2Δyox1Δ				t (min)	cdc2-asM17			cdc2-asM17 rep2Δ			cdc2-asM17 yox1Δ mik1Δ			cdc2-asM17 rep2Δyox1Δ
	AS	0.91	2.1	1.2	0.49	0.85	1.6	4.07	8	7.13	1.09	1.8	1.64		AS	5.32	7.34	6.29	2.48	4.18	16.58	17.28	33.7	33.8	8.59	14.53	13.16
	0	1.41	3.1	1.78	0.85	0.59	0.34	3.8	9.01	10.38	1.31	2.08	1.9		0	3.85	4.48	4.21	1.02	0.77	0.78	15.8	10.31	51.97	8.21	10.31	13.33
	15	6.64	14.91	10.61	0.97	1.39	1.01	5.59	10.75	7.34	1.62	2.65	2.81		15	29.07	30.41	43.28	9.24	9.58	5.46	26.07	42.18	43.28	15.5	21.02	21.36
	30	2.17	6.11	5.51	0.77	1.06	0.66	5.15	9.07	7.5	1.11	1.88	1.41		30	21.16	25.65	47.5	10.41	8.08	8.64	24.45	43	32.32	11.91	15.95	11.46
	45	1.32	4.29	3.44	0.36	0.81	0.54	5.22	8.29	11.84	1.18	1.74	1.4		45	6.66	15.6	18.25	2.84	4.68	5.5	25.9	31.3	60.62	8.61	12.66	10.28
	60	1.09	2.81	2.53	0.38	0.71	0.49	5.62	11.03	6.84	1.29	1.96	1.69		60	5.04	7.48	10.89	1.53	3.25	4.03	28.61	38.81	36.16	10.96	11.03	14.08
	75	1.6	3.51	2.33	0.19	0.39	0.36	6.13	8.87	7.43	1.3	1.89	1.3		75	6.11	9.83	10.38	1.16	1.66	2.17	32.11	38.43	36.98	11.99	11.87	10.41
	90	2.3	4.98	3.28	0.34	0.46	0.31	5.99	8.26	7.38	1.2	2.31	1.4		90	14.08	15.6	15.9	0.92	1.73	1.69	34.79	36.75	41.91	10.78	14.96	11.84
	105	1.98	4.35	3.06	0.3	0.45	0.32	5.41	7.6	6.77	1.28	2.45	1.54		105	13.12	14.77	17.28	1.5	2.27	2.07	30.41	41.38	40.72	12.22	18.31	14.96
	120	1.36	3.48	2.25	0.28	0.61	0.37	6.01	10.89	7.2	1.53	2.76	1.68		120	8.95	12.46	12.3	1.71	2.46	2.5	35.13	42.45	39.18	13.03	23.37	16.42
	135	1.32	2.84	2.22	0.33	0.78	0.42	6.56	11.43	6.17	1.17	2.17	1.64		135	8.45	9.3	12.95	2.14	3.55	2.67	36.28	45.85	45.27	11.17	17.28	16.05
	150	1.19	2.6	1.96	0.3	0.64	0.44	5.88	11.39	5.92	1.34	2.11	1.76		150	7.8	10.85	11.87	2.49	2.54	3.15	39.18	48.11	44.55	9.61	13.24	15.5
Transcription relative to WT AS
		cdc18														cdc22
	t (min)	cdc2-asM17			cdc2-asM17 rep2Δ			cdc2-asM17 yox1Δ mik1Δ			cdc2-asM17 rep2Δyox1Δ				t (min)	cdc2-asM17			cdc2-asM17 rep2Δ			cdc2-asM17 yox1Δ mik1Δ			cdc2-asM17 rep2Δyox1Δ
	AS	1	1	1	0.54	0.4	1.33	4.45	3.81	5.92	1.2	0.86	1.36		AS	1	1	1	0.47	0.59	0.57	3.25	4.7	4.59	1.61	2.01	1.98
	0	1.54	1.48	1.48	0.93	0.28	0.28	4.16	4.29	8.61	1.43	0.99	1.58		0	0.72	0.63	0.61	0.19	0.11	0.11	2.97	1.48	1.41	1.54	1.37	1.41
	15	7.27	7.11	8.81	1.06	0.66	0.84	6.11	5.12	6.09	1.78	1.26	2.33		15	5.46	4.38	4.14	1.74	1.33	1.31	4.9	6.13	5.75	2.91	2.95	2.87
	30	2.38	2.91	4.58	0.84	0.51	0.55	5.64	4.32	6.23	1.21	0.9	1.17		30	3.97	3.66	3.5	1.96	1.13	1.1	4.59	6.09	5.86	2.24	2.25	2.17
	45	1.45	2.05	2.86	0.4	0.39	0.45	5.71	3.95	9.83	1.29	0.83	1.16		45	1.25	2.17	2.13	0.53	0.71	0.64	4.87	4.29	4.27	1.62	1.66	1.73
	60	1.19	1.34	2.1	0.42	0.34	0.41	6.15	5.26	5.68	1.41	0.93	1.4		60	0.95	1.03	1.02	0.29	0.46	0.44	5.37	5.34	5.29	2.06	1.6	1.5
	75	1.75	1.67	1.93	0.21	0.19	0.3	6.71	4.22	6.17	1.42	0.9	1.08		75	1.15	1.4	1.34	0.22	0.24	0.23	6.03	4.83	5.24	2.25	1.63	1.62
	90	2.52	2.37	2.72	0.37	0.22	0.26	6.56	3.94	6.13	1.31	1.1	1.16		90	2.64	2.13	2.13	0.17	0.25	0.24	6.54	5.55	5.01	2.03	2.08	2.04
	105	2.17	2.07	2.54	0.33	0.21	0.27	5.92	3.62	5.62	1.4	1.17	1.28		105	2.46	2.03	2.01	0.28	0.33	0.31	5.71	5.82	5.64	2.3	2.6	2.5
	120	1.48	1.66	1.87	0.31	0.29	0.31	6.58	5.19	5.97	1.68	1.31	1.39		120	1.68	1.8	1.7	0.32	0.34	0.33	6.6	6.11	5.79	2.45	3.26	3.19
	135	1.45	1.35	1.84	0.37	0.37	0.35	7.17	5.44	5.12	1.28	1.03	1.36		135	1.59	1.34	1.27	0.4	0.53	0.48	6.82	6.23	6.25	2.1	2.27	2.36
	150	1.31	1.24	1.62	0.33	0.31	0.36	6.43	5.43	4.91	1.47	1	1.47		150	1.47	1.52	1.48	0.47	0.34	0.35	7.36	6.73	6.56	1.8	1.78	1.8
