# Supplementary material for: Nrm1 is a bistable switch connecting cell cycle progression to transcriptional control
Source: EMBO Rep. 2025 Aug 29;26(20):5048–69. doi: 10.1038/s44319-025-00566-7 (PMC12550009; doi:10.1038/s44319-025-00566-7)
Supplement: Supplementary file 6 — Source data Fig. 1 [file 44319_2025_566_MOESM6_ESM.zip › Fig 1/1C/1C.xlsx]

## Sheet: 1B
	% cells
	time (h)	WT			rep2Δyox1Δ
	0	50	50	50	50	50	50
	12	59.1	59.6	56.3	38.2	38.1	39.8
	24	62.1	62.2	62.3	37	36.9	36.9
	36	68.9	67.7	66.7	30.2	31.5	32.3
	48	76.2	75.2	69.7	23.1	23.9	29.2
	60	75.9	77.1	76.4	22.8	21.6	21.7
	72	81.3	81.2	80.5	17.9	18	18.8
