# Supplementary material for: Nrm1 is a bistable switch connecting cell cycle progression to transcriptional control
Source: EMBO Rep. 2025 Aug 29;26(20):5048–69. doi: 10.1038/s44319-025-00566-7 (PMC12550009; doi:10.1038/s44319-025-00566-7)
Supplement: Supplementary file 6 — Source data Fig. 1 [file 44319_2025_566_MOESM6_ESM.zip › Fig 1/1D/1D.xlsx]

## Sheet: 1D
Transcription relative to tfb2		cdc18											cdc22
	t (min)	cdc25-22			cdc25-22 res2-yox1 yox1Δ			cdc25-22 res2-yox1 yox1Δ nrm1Δ				t (min)	cdc25-22			cdc25-22 res2-yox1 yox1Δ			cdc25-22 res2-yox1 yox1Δ nrm1Δ
	AS	1.66	1.86	3.58	1.64	2.26	5.3	2.11	2.95	6.98		AS	5.24	5.01	8.2	7.78	6.28	11.81	11.47	11.06	22.79
	0	0.9	0.85	2.39	2.43	2.03	5.09	2.45	2.86	6.82		0	1.53	0.9	2.76	4.96	4.08	8.5	11.32	8.25	15.11
	20	4.61	5.49	13.83	2.95	1.83	4.88	2.67	2.42	6.98		20	12.37	3.85	18.05	5.54	4	9.35	12.17	7.12	15.36
	40	4.15	6.73	10.53	2.23	2.8	6.3	2.81	3.17	8.64		40	25.91	18.47	31.46	10.36	6.75	13.47	16.62	7.53	20.05
	60	2.39	3.94	5.6	2.25	2.59	5.6	2.9	3.05	7.83		60	21.27	20.59	24.03	13.34	6.45	19.47	15.88	12.37	22.2
	80	1.61	2.17	3.31	2.84	2.59	5.47	2.83	2.91	8.25		80	10.91	10.15	9.35	12.01	10.15	15.31	18.71	9.51	22.06
	100	1.02	1.04	2.16	2.22	2.8	6.02	2.99	3.64	9.26		100	4.04	3.48	4.99	11.24	12.53	16.09	17.87	15.11	24.99
	120	0.91	0.77	2.59	2.93	3.05	5.67	3.14	3.75	10.29		120	3.39	2.37	4.88	7.24	7.96	11.58	12.01	12.37	21.84
	140	3.05	1.96	9.86	2.36	2.89	5.81	3.75	4.58	8.84		140	8.76	2.26	15.06	5.19	6.87	8.81	15.41	9.99	18.41
	160	3.99	4.12	9.26	2.32	2.36	4.93	2.45	3.33	8.56		160	17.58	10.56	25.41	4.99	3.34	8.56	11.81	7.17	17.52
	180	2.46	4.86	4.66	2.07	2.57	4.64	2.65	3.07	6.84		180	15.98	15.82	15.72	7.6	4.45	9.2	6.62	8.9	15.77
Transcription relative to WT AS
	t (min)	cdc25-22			cdc25-22 res2-yox1 yox1Δ			cdc25-22 res2-yox1 yox1Δ nrm1Δ				t (min)	cdc25-22			cdc25-22 res2-yox1 yox1Δ			cdc25-22 res2-yox1 yox1Δ nrm1Δ
	AS	1	1	1	0.983696	1.21806	1.47879	1.26707	1.58971	1.94913		AS	1	1	1	1.48366	1.25463	1.4404	2.18682	2.2085	2.77998
	0	0.540759	0.460301	0.667394	1.45947	1.09282	1.42159	1.47394	1.54336	1.90479		0	0.291461	0.180353	0.336824	0.945644	0.8156	1.03683	2.15825	1.64825	1.84318
	20	2.77086	2.95917	3.86207	1.77188	0.983696	1.36211	1.60547	1.30512	1.94913		20	2.35859	0.768736	2.20125	1.05748	0.799669	1.14054	2.32014	1.42159	1.87373
	40	2.49416	3.62821	2.93977	1.3399	1.50825	1.76027	1.68662	1.70895	2.4135		40	4.94202	3.68834	3.83676	1.97493	1.34874	1.64284	3.17068	1.5033	2.44545
	60	1.43568	2.12306	1.56379	1.34874	1.39382	1.56379	1.74299	1.64284	2.18682		60	4.0573	4.11101	2.93013	2.54385	1.28807	2.37415	3.02806	2.46968	2.70782
	80	0.964482	1.16709	0.92413	1.70895	1.39382	1.52822	1.69775	1.56894	2.30493		80	2.0816	2.02756	1.14054	2.28982	2.02756	1.86758	3.56906	1.89853	2.69007
	100	0.610706	0.562519	0.602727	1.33112	1.50825	1.68109	1.79534	1.96199	2.58601		100	0.771267	0.69425	0.608701	2.14411	2.50238	1.96199	3.40851	3.01812	3.04803
	120	0.544327	0.412977	0.724564	1.76027	1.64284	1.58449	1.88609	2.02091	2.87289		120	0.645809	0.472568	0.594853	1.38014	1.58971	1.41227	2.28982	2.46968	2.66367
	140	1.8311	1.05748	2.7527	1.41692	1.55866	1.62138	2.25249	2.46968	2.46968		140	1.67007	0.451311	1.83713	0.990186	1.37109	1.07501	2.93977	1.99451	2.2451
	160	2.39768	2.22306	2.58601	1.39382	1.27124	1.37561	1.47394	1.79534	2.38981		160	3.35294	2.10915	3.09855	0.951882	0.667394	1.04367	2.25249	1.43096	2.13707
	180	1.47879	2.62024	1.30084	1.24232	1.38468	1.29657	1.59494	1.65368	1.91106		180	3.04803	3.16028	1.91735	1.44991	0.888382	1.12195	1.26291	1.77772	1.92367
