# Supplementary material for: Nrm1 is a bistable switch connecting cell cycle progression to transcriptional control
Source: EMBO Rep. 2025 Aug 29;26(20):5048–69. doi: 10.1038/s44319-025-00566-7 (PMC12550009; doi:10.1038/s44319-025-00566-7)
Supplement: Supplementary file 8 — Source data Fig. 3 [file 44319_2025_566_MOESM8_ESM.zip]

Archive with 14 entries (9 files):
- Fig 3/
- Fig 3/3B/
- Fig 3/3B/3B HA.tif
- Fig 3/3B/3B Sty1.tif
- Fig 3/3B/3B WB CROPPINGS.pptx
- Fig 3/3C/
- Fig 3/3C/3C a-HA.tif
- Fig 3/3C/3C a-thiophosphate.tif
- Fig 3/3C/3C coomassie.tif
- Fig 3/3C/3D WB CROPPINGS.pptx
- Fig 3/3D/
- Fig 3/3D/3D.xlsx
- Fig 3/3E/
- Fig 3/3E/3E.xlsx
