# Supplementary material for: Nrm1 is a bistable switch connecting cell cycle progression to transcriptional control
Source: EMBO Rep. 2025 Aug 29;26(20):5048–69. doi: 10.1038/s44319-025-00566-7 (PMC12550009; doi:10.1038/s44319-025-00566-7)
Supplement: Supplementary file 8 — Source data Fig. 3 [file 44319_2025_566_MOESM8_ESM.zip › Fig 3/3D/3D.xlsx]

## Sheet: 3D
	Relative to tfb2									TTEST TOT CONTRA TOT
			cdc18			cdc22				CDC18											CDC22
	Nrm1	AS	1.35	0.54	1.65	7.36	4.68	8.75			AS	HU	mit	AS	HU	mit	AS	HU	mit			AS	HU	mit	AS	HU	mit	AS	HU	mit
		HU	4.5	5.32	7.22	18.02	27.97	26.49		AS	1	0.00667118	0.00304847	0.769807	0.00626573	0.600611	0.123219	0.00632412	0.555865		AS	1	0.00657452	0.00339912	0.168907	0.0872126	0.312931	0.146057	0.0159492	0.0728771
		mit	3.9	4.59	5.36	32.84	50	36.98		HU	0.00667118	1	0.307152	0.00506194	0.106896	0.00472564	0.00925786	0.440827	0.0121582		HU	0.00657452	1	0.0589359	0.00355171	0.971693	0.021542	0.0132455	0.932483	0.0550562
	Nrm1-SA	AS	1.2	0.68	1.3	4.32	3.46	5.96		mit	0.00304847	0.307152	1	0.00154954	0.239953	0.00143666	0.00313995	0.800552	0.00940402		mit	0.00339912	0.0589359	1	0.0024816	0.149745	0.00614197	0.00489351	0.0680083	0.00995198
		HU	3.99	4.4	3.11	16.26	38.68	16.63		AS	0.769807	0.00506194	0.00154954	1	0.00288118	0.737168	0.0217996	0.00417728	0.398131		AS	0.168907	0.00355171	0.0024816	1	0.0608151	0.0929404	0.0191236	0.00932931	0.0250748
		mit	0.56	1.13	1.19	6.17	14.21	9.48		HU	0.00626573	0.106896	0.239953	0.00288118	1	0.00261332	0.0074284	0.24282	0.0222024		HU	0.0872126	0.971693	0.149745	0.0608151	1	0.148097	0.139277	0.986351	0.257141
	Nrm1-SD	AS	1.72	2.06	1.79	8.16	12.34	9.55		mit	0.600611	0.00472564	0.00143666	0.737168	0.00261332	1	0.0165556	0.00385184	0.323082		mit	0.312931	0.021542	0.00614197	0.0929404	0.148097	1	0.981989	0.04128	0.349334
		HU	4.58	3.9	5.97	17.06	30.9	23.15		AS	0.123219	0.00925786	0.00313995	0.0217996	0.0074284	0.0165556	1	0.00870976	0.594176		AS	0.146057	0.0132455	0.00489351	0.0191236	0.139277	0.981989	1	0.0308718	0.268925
		mit	1.17	0.97	2.55	14.08	9.04	17.51		HU	0.00632412	0.440827	0.800552	0.00417728	0.24282	0.00385184	0.00870976	1	0.0143867		HU	0.0159492	0.932483	0.0680083	0.00932931	0.986351	0.04128	0.0308718	1	0.0966997
										mit	0.555865	0.0121582	0.00940402	0.398131	0.0222024	0.323082	0.594176	0.0143867	1		mit	0.0728771	0.0550562	0.00995198	0.0250748	0.257141	0.349334	0.268925	0.0966997	1
	Relative to WT AS
			cdc18			cdc22
	Nrm1	AS	1	1	1	1	1	1
		HU	3.33	5.17	4.38	2.45	4.01	3.03
		mit	2.89	4.46	3.25	4.46	5.94	4.23
	Nrm1-SA	AS	0.89	0.66	0.79	0.59	0.5	0.68
		HU	2.96	4.27	1.88	2.21	3.22	1.9
		mit	0.41	1.1	0.72	0.84	2.04	1.08
	Nrm1-SD	AS	1.27	2	1.08	1.11	1.77	1.09
		HU	3.39	3.79	3.62	2.32	3.6	2.65
		mit	0.87	0.94	1.55	1.91	1.3	2
