# Supplementary material for: Nrm1 is a bistable switch connecting cell cycle progression to transcriptional control
Source: EMBO Rep. 2025 Aug 29;26(20):5048–69. doi: 10.1038/s44319-025-00566-7 (PMC12550009; doi:10.1038/s44319-025-00566-7)
Supplement: Supplementary file 8 — Source data Fig. 3 [file 44319_2025_566_MOESM8_ESM.zip › Fig 3/3E/3E.xlsx]

## Sheet: 3E
		CHIP								TTEST TOT CONTRA TOT
			cdc18			cdc22				CDC18											CDC22
	Nrm1	AS	0.488202	0.425288	0.606854	0.786948	0.681851	0.698064			AS	HU	mit	AS	HU	mit	AS	HU	mit			AS	HU	mit	AS	HU	mit	AS	HU	mit
		HU	0.237241	0.196508	0.119332	0.222261	0.155501	0.183305		AS	1	0.00708264	0.00254877	0.0236903	0.00467315	0.00608978	0.00933927	0.00199372	0.0181242		AS	1	0.00014702	0.000816243	0.00864689	0.00062675	0.000450418	0.000630523	5.83476e-05	0.00942066
		mit	0.0988436	0.156418	0.0656906	0.271403	0.0999676	0.152246		HU	0.00708264	1	0.150368	0.0187859	0.877841	0.400497	0.533441	0.0898094	0.751575		HU	0.00014702	1	0.829445	0.00346681	0.483755	0.00771928	0.0145058	0.0618477	0.393188
	Nrm1-SA	AS	0.310146	0.319331	0.321883	0.433225	0.423163	0.551868		mit	0.00254877	0.150368	1	0.00141755	0.111108	0.0178988	0.0569328	0.70396	0.235491		mit	0.000816243	0.829445	1	0.0107674	0.509663	0.0531697	0.063205	0.493325	0.439913
		HU	0.21392	0.181955	0.136986	0.227012	0.149411	0.28715		AS	0.0236903	0.0187859	0.00141755	1	0.00349706	0.00110442	0.0336182	0.000562531	0.00678339		AS	0.00864689	0.00346681	0.0107674	1	0.0124199	0.0315644	0.0367786	0.00130718	0.0867025
		mit	0.234736	0.19703	0.22379	0.359821	0.305242	0.300262		HU	0.00467315	0.877841	0.111108	0.00349706	1	0.17675	0.374408	0.0543492	0.790456		HU	0.00062675	0.483755	0.509663	0.0124199	1	0.0851817	0.106583	0.101224	0.697608
	Nrm1-SD	AS	0.153948	0.238503	0.256215	0.27461	0.363219	0.320684		mit	0.00608978	0.400497	0.0178988	0.00110442	0.17675	1	0.948604	0.00716602	0.145097		mit	0.000450418	0.00771928	0.0531697	0.0315644	0.0851817	1	0.946702	0.000677093	0.422782
		HU	0.136623	0.077026	0.0649971	0.141217	0.128547	0.138913		AS	0.00933927	0.533441	0.0569328	0.0336182	0.374408	0.948604	1	0.0329145	0.366253		AS	0.000630523	0.0145058	0.063205	0.0367786	0.106583	0.946702	1	0.00209887	0.456596
		mit		0.196508	0.137714		0.168831	0.344917		HU	0.00199372	0.0898094	0.70396	0.000562531	0.0543492	0.00716602	0.0329145	1	0.131391		HU	5.83476e-05	0.0618477	0.493325	0.00130718	0.101224	0.000677093	0.00209887	1	0.164159
										mit	0.0181242	0.751575	0.235491	0.00678339	0.790456	0.145097	0.366253	0.131391	1		mit	0.00942066	0.393188	0.439913	0.0867025	0.697608	0.422782	0.456596	0.164159	1
