# Supplementary material for: Nrm1 is a bistable switch connecting cell cycle progression to transcriptional control
Source: EMBO Rep. 2025 Aug 29;26(20):5048–69. doi: 10.1038/s44319-025-00566-7 (PMC12550009; doi:10.1038/s44319-025-00566-7)
Supplement: Supplementary file 9 — Source data Fig. 4 [file 44319_2025_566_MOESM9_ESM.zip]

Archive with 9 entries (7 files):
- Fig 4/
- Fig 4/4A/
- Fig 4/4A/4A - Nrm-SD a-Sty1.tif
- Fig 4/4A/4A - Nrm1-HA a-HA.tif
- Fig 4/4A/4A - Nrm1-HA a-Sty1.tif
- Fig 4/4A/4A - Nrm1-SA a-HA.tif
- Fig 4/4A/4A - Nrm1-SA a-Sty1.tif
- Fig 4/4A/4A - Nrm1-SD a-HA.tif
- Fig 4/4A/4A WB CROPPINGS.pptx
