# Supplementary material for: Nrm1 is a bistable switch connecting cell cycle progression to transcriptional control
Source: EMBO Rep. 2025 Aug 29;26(20):5048–69. doi: 10.1038/s44319-025-00566-7 (PMC12550009; doi:10.1038/s44319-025-00566-7)
Supplement: Supplementary file 10 — Source data Fig. 5 [file 44319_2025_566_MOESM10_ESM.zip]

Archive with 25 entries (16 files):
- Fig 5/
- Fig 5/5A/
- Fig 5/5A/5A a-HA.tif
- Fig 5/5A/5A a-Sty1.tif
- Fig 5/5A/5A WB CROPPING.pptx
- Fig 5/5B/
- Fig 5/5B/5B.xlsx
- Fig 5/5C/
- Fig 5/5C/5C a-HA.tif
- Fig 5/5C/5C a-Sty1.tif
- Fig 5/5C/5C WB CROPPINGS.pptx
- Fig 5/5D/
- Fig 5/5D/5D input.tif
- Fig 5/5D/5D IP.tif
- Fig 5/5D/5D WB CROPPING.pptx
- Fig 5/5E/
- Fig 5/5E/5E.xlsx
- Fig 5/5F/
- Fig 5/5F/5F.xlsx
- Fig 5/5G/
- Fig 5/5G/5G.xlsx
- Fig 5/5H/
- Fig 5/5H/5H a-HA.tif
- Fig 5/5H/5H a-Sty1.tif
- Fig 5/5H/5H WB CROPPINGS.pptx
