# Supplementary material for: Nrm1 is a bistable switch connecting cell cycle progression to transcriptional control
Source: EMBO Rep. 2025 Aug 29;26(20):5048–69. doi: 10.1038/s44319-025-00566-7 (PMC12550009; doi:10.1038/s44319-025-00566-7)
Supplement: Supplementary file 10 — Source data Fig. 5 [file 44319_2025_566_MOESM10_ESM.zip › Fig 5/5B/5B.xlsx]

## Sheet: 5B
t1/2 (min)
	Nrm1	Nrm1-SA	Nrm1-SD
	11.15	10.12	56.03
	7.214	17.08	114.6
	12.38	30.1	186.7
	15.13
	14.17
	24.45
	9.544
