# Supplementary material for: Nrm1 is a bistable switch connecting cell cycle progression to transcriptional control
Source: EMBO Rep. 2025 Aug 29;26(20):5048–69. doi: 10.1038/s44319-025-00566-7 (PMC12550009; doi:10.1038/s44319-025-00566-7)
Supplement: Supplementary file 10 — Source data Fig. 5 [file 44319_2025_566_MOESM10_ESM.zip › Fig 5/5E/5E.xlsx]

## Sheet: 5E
t1/2 (min)
	Nrm1 FL	Nrm1 FL ΔKEN ΔDB	Nrm1 A	Nrm1 A ΔKEN ΔDB
	11.15	20.91	25.55	180
	7.214	36.95	23.08	93.18
	12.38	12.43	12.11	77.01
	15.13	23.24	18.1
	14.17	29.83	25.3
	24.45		19.77
