# Supplementary material for: Nrm1 is a bistable switch connecting cell cycle progression to transcriptional control
Source: EMBO Rep. 2025 Aug 29;26(20):5048–69. doi: 10.1038/s44319-025-00566-7 (PMC12550009; doi:10.1038/s44319-025-00566-7)
Supplement: Supplementary file 10 — Source data Fig. 5 [file 44319_2025_566_MOESM10_ESM.zip › Fig 5/5G/5G.xlsx]

## Sheet: 5G
t1/2 (min)
		Nrm1 FL				Nrm1 A			Nrm1 C
	WT	36.07	20.39	29.62	25.8	21.07	11.89	17.69	32.26	27.78	15.01
	UBCs	116.7	154.1		67.22	113	180	180	124.6	180	121.7
