# Supplementary material for: Nrm1 is a bistable switch connecting cell cycle progression to transcriptional control
Source: EMBO Rep. 2025 Aug 29;26(20):5048–69. doi: 10.1038/s44319-025-00566-7 (PMC12550009; doi:10.1038/s44319-025-00566-7)
Supplement: Supplementary file 11 — Source data Fig. 6 [file 44319_2025_566_MOESM11_ESM.zip]

Archive with 11 entries (5 files):
- Fig 6/
- Fig 6/6A/
- Fig 6/6A/6A.xlsx
- Fig 6/6B/
- Fig 6/6B/6B.xlsx
- Fig 6/6C/
- Fig 6/6C/6C.xlsx
- Fig 6/6D/
- Fig 6/6D/6D.xlsx
- Fig 6/6E/
- Fig 6/6E/6E.xlsx
