# Supplementary material for: Nrm1 is a bistable switch connecting cell cycle progression to transcriptional control
Source: EMBO Rep. 2025 Aug 29;26(20):5048–69. doi: 10.1038/s44319-025-00566-7 (PMC12550009; doi:10.1038/s44319-025-00566-7)
Supplement: Supplementary file 11 — Source data Fig. 6 [file 44319_2025_566_MOESM11_ESM.zip › Fig 6/6A/6A.xlsx]

## Sheet: Sheet1
% cells
	t(min)	Nrm1				Nrm1 SA
	0	50	50	50	50	50	50	50	50
	12	52.1739	56.7086	53.5559	54.7234	47.3633	44.2085	42.459	36.6142
	24	56.5217	58.2809	53.1205	53.9811	44.1406	42.6641	43.4426	38.9764
	36	61.4907	61.1111	53.5559	54.7234	39.5508	39.7683	41.6393	36.6142
	48	63.147	65.9329	53.7736	56.2078	37.5977	35.3282	41.9672	32.2835
	60	67.7019	69.0776	54.8621	56.2078	33.5938	32.8185	39.6721	32.4803
	72	71.3251	72.6415	55.9507	56.9501	30.2734	29.3436	37.2131	30.315
