# Supplementary material for: Nrm1 is a bistable switch connecting cell cycle progression to transcriptional control
Source: EMBO Rep. 2025 Aug 29;26(20):5048–69. doi: 10.1038/s44319-025-00566-7 (PMC12550009; doi:10.1038/s44319-025-00566-7)
Supplement: Supplementary file 11 — Source data Fig. 6 [file 44319_2025_566_MOESM11_ESM.zip › Fig 6/6B/6B.xlsx]

## Sheet: Sheet1
% cells
	t(min)	Nrm1				Nrm1 SD
	0	50	50	50	50	50	50	50	50
	12	54.68	50.7415	58.3067	58.9009	46.25	49.4275	36.612	33.9081
	24	53.56	51.6949	58.0671	58.1269	47.07	48.6641	36.7486	35.2011
	36	57.02	52.8602	63.2588	59.9845	44.61	47.3282	28.1421	31.7529
	48	58.13	54.0254	65.9744	62.5387	43.24	46.374	23.4973	27.0115
	60	60.47	55.4025	67.0927	64.3963	41.59	45.3244	21.8579	23.9943
	72	59.58	54.9788	67.3323	65.8669	42.41	45.6107	21.0383	21.1207
