# Supplementary material for: Nrm1 is a bistable switch connecting cell cycle progression to transcriptional control
Source: EMBO Rep. 2025 Aug 29;26(20):5048–69. doi: 10.1038/s44319-025-00566-7 (PMC12550009; doi:10.1038/s44319-025-00566-7)
Supplement: Supplementary file 11 — Source data Fig. 6 [file 44319_2025_566_MOESM11_ESM.zip › Fig 6/6C/6C.xlsx]

## Sheet: Sheet1
% cells
	t(min)	Nrm1-SA				Nrm1-SD
	0	50	50	50	50	50	50	50	50
	12	45.0794	32.6087	56.5878	55.68	52.4265	57.0334	40.9774	41.2807
	24	34.6032	30.0725	53.3784	55.2	57.4265	57.9387	45.8647	41.6894
	36	43.0159	39.8551	50.3378	52.64	53.3088	54.1086	50.3759	45.7766
	48	39.0476	37.6812	51.098	56	55.0735	54.805	48.9975	40.4632
	60	42.5397	39.1304	51.1824	55.84	53.6765	54.4568	49.1228	40.8719
	72	40.1587	37.8623	50.3378	56.4	54.7794	54.8747	50.1253	39.782
