# Supplementary material for: Nrm1 is a bistable switch connecting cell cycle progression to transcriptional control
Source: EMBO Rep. 2025 Aug 29;26(20):5048–69. doi: 10.1038/s44319-025-00566-7 (PMC12550009; doi:10.1038/s44319-025-00566-7)
Supplement: Supplementary file 11 — Source data Fig. 6 [file 44319_2025_566_MOESM11_ESM.zip › Fig 6/6D/6D.xlsx]

## Sheet: 6D
time (min)	phase	strain
24	M-G1	WT
24	M-G1	WT
24	M-G1	WT
27	M-G1	WT
21	M-G1	WT
21	M-G1	WT
33	M-G1	WT
33	M-G1	WT
33	M-G1	WT
21	M-G1	WT
21	M-G1	WT
24	M-G1	WT
24	M-G1	WT
21	M-G1	WT
24	M-G1	WT
27	M-G1	WT
24	M-G1	WT
21	M-G1	WT
18	M-G1	WT
24	M-G1	WT
21	M-G1	WT
24	M-G1	WT
24	M-G1	WT
24	M-G1	WT
24	M-G1	WT
21	M-G1	WT
21	M-G1	WT
24	M-G1	WT
21	M-G1	WT
24	M-G1	WT
21	M-G1	WT
21	M-G1	WT
24	M-G1	WT
24	M-G1	WT
24	M-G1	WT
18	M-G1	WT
21	M-G1	WT
24	M-G1	WT
30	S	WT
36	S	WT
27	S	WT
30	S	WT
21	S	WT
30	S	WT
27	S	WT
18	S	WT
21	S	WT
27	S	WT
27	S	WT
21	S	WT
21	S	WT
33	S	WT
24	S	WT
30	S	WT
24	S	WT
33	S	WT
30	S	WT
21	S	WT
21	S	WT
24	S	WT
24	S	WT
21	S	WT
18	S	WT
24	S	WT
27	S	WT
21	S	WT
24	S	WT
18	S	WT
18	S	WT
33	S	WT
27	S	WT
27	S	WT
21	S	WT
24	S	WT
24	S	WT
21	S	WT
105	G2	WT
81	G2	WT
93	G2	WT
120	G2	WT
81	G2	WT
99	G2	WT
105	G2	WT
69	G2	WT
135	G2	WT
63	G2	WT
96	G2	WT
114	G2	WT
105	G2	WT
69	G2	WT
102	G2	WT
105	G2	WT
132	G2	WT
90	G2	WT
96	G2	WT
105	G2	WT
66	G2	WT
114	G2	WT
93	G2	WT
120	G2	WT
141	G2	WT
87	G2	WT
84	G2	WT
120	G2	WT
114	G2	WT
93	G2	WT
84	G2	WT
108	G2	WT
144	G2	WT
105	G2	WT
108	G2	WT
90	G2	WT
114	G2	WT
84	G2	WT
162	cell cycle	WT
141	cell cycle	WT
150	cell cycle	WT
171	cell cycle	WT
123	cell cycle	WT
165	cell cycle	WT
162	cell cycle	WT
117	cell cycle	WT
180	cell cycle	WT
114	cell cycle	WT
141	cell cycle	WT
162	cell cycle	WT
153	cell cycle	WT
123	cell cycle	WT
153	cell cycle	WT
159	cell cycle	WT
177	cell cycle	WT
150	cell cycle	WT
147	cell cycle	WT
150	cell cycle	WT
108	cell cycle	WT
168	cell cycle	WT
147	cell cycle	WT
171	cell cycle	WT
183	cell cycle	WT
138	cell cycle	WT
135	cell cycle	WT
165	cell cycle	WT
162	cell cycle	WT
132	cell cycle	WT
123	cell cycle	WT
162	cell cycle	WT
195	cell cycle	WT
156	cell cycle	WT
153	cell cycle	WT
135	cell cycle	WT
159	cell cycle	WT
132	cell cycle	WT
42	M-G1	SA
21	M-G1	SA
30	M-G1	SA
33	M-G1	SA
30	M-G1	SA
27	M-G1	SA
27	M-G1	SA
27	M-G1	SA
24	M-G1	SA
24	M-G1	SA
27	M-G1	SA
27	M-G1	SA
24	M-G1	SA
39	M-G1	SA
36	M-G1	SA
30	M-G1	SA
30	M-G1	SA
30	M-G1	SA
24	M-G1	SA
30	M-G1	SA
30	M-G1	SA
30	M-G1	SA
33	M-G1	SA
30	M-G1	SA
24	M-G1	SA
27	M-G1	SA
30	M-G1	SA
30	M-G1	SA
30	M-G1	SA
30	M-G1	SA
30	M-G1	SA
27	M-G1	SA
24	M-G1	SA
27	M-G1	SA
33	M-G1	SA
24	M-G1	SA
27	M-G1	SA
24	M-G1	SA
33	M-G1	SA
30	M-G1	SA
33	M-G1	SA
36	M-G1	SA
30	M-G1	SA
33	M-G1	SA
24	M-G1	SA
27	M-G1	SA
24	M-G1	SA
27	M-G1	SA
24	M-G1	SA
33	M-G1	SA
24	M-G1	SA
36	M-G1	SA
30	M-G1	SA
33	S	SA
24	S	SA
30	S	SA
39	S	SA
21	S	SA
27	S	SA
42	S	SA
63	S	SA
33	S	SA
24	S	SA
36	S	SA
27	S	SA
24	S	SA
21	S	SA
33	S	SA
30	S	SA
33	S	SA
27	S	SA
33	S	SA
30	S	SA
24	S	SA
27	S	SA
33	S	SA
27	S	SA
21	S	SA
24	S	SA
33	S	SA
30	S	SA
42	S	SA
36	S	SA
39	S	SA
27	S	SA
24	S	SA
27	S	SA
39	S	SA
30	S	SA
36	S	SA
30	S	SA
36	S	SA
27	S	SA
54	S	SA
21	S	SA
54	S	SA
27	S	SA
30	S	SA
27	S	SA
36	S	SA
24	S	SA
27	S	SA
30	S	SA
36	S	SA
48	S	SA
24	S	SA
135	G2	SA
93	G2	SA
66	G2	SA
87	G2	SA
108	G2	SA
90	G2	SA
84	G2	SA
63	G2	SA
81	G2	SA
69	G2	SA
93	G2	SA
111	G2	SA
99	G2	SA
102	G2	SA
72	G2	SA
72	G2	SA
66	G2	SA
150	G2	SA
117	G2	SA
90	G2	SA
102	G2	SA
84	G2	SA
72	G2	SA
105	G2	SA
93	G2	SA
93	G2	SA
78	G2	SA
171	G2	SA
87	G2	SA
99	G2	SA
84	G2	SA
96	G2	SA
84	G2	SA
66	G2	SA
105	G2	SA
108	G2	SA
93	G2	SA
81	G2	SA
129	G2	SA
129	G2	SA
66	G2	SA
99	G2	SA
183	G2	SA
105	G2	SA
147	G2	SA
111	G2	SA
207	G2	SA
114	G2	SA
111	G2	SA
60	G2	SA
93	G2	SA
69	G2	SA
96	G2	SA
189	cell cycle	SA
135	cell cycle	SA
135	cell cycle	SA
156	cell cycle	SA
159	cell cycle	SA
144	cell cycle	SA
153	cell cycle	SA
159	cell cycle	SA
144	cell cycle	SA
123	cell cycle	SA
162	cell cycle	SA
168	cell cycle	SA
147	cell cycle	SA
156	cell cycle	SA
141	cell cycle	SA
135	cell cycle	SA
135	cell cycle	SA
210	cell cycle	SA
180	cell cycle	SA
150	cell cycle	SA
162	cell cycle	SA
147	cell cycle	SA
144	cell cycle	SA
165	cell cycle	SA
144	cell cycle	SA
147	cell cycle	SA
141	cell cycle	SA
234	cell cycle	SA
159	cell cycle	SA
171	cell cycle	SA
153	cell cycle	SA
147	cell cycle	SA
135	cell cycle	SA
129	cell cycle	SA
183	cell cycle	SA
168	cell cycle	SA
162	cell cycle	SA
138	cell cycle	SA
204	cell cycle	SA
186	cell cycle	SA
153	cell cycle	SA
156	cell cycle	SA
291	cell cycle	SA
168	cell cycle	SA
210	cell cycle	SA
165	cell cycle	SA
276	cell cycle	SA
159	cell cycle	SA
162	cell cycle	SA
123	cell cycle	SA
159	cell cycle	SA
150	cell cycle	SA
159	cell cycle	SA
24	M-G1	SD
27	M-G1	SD
33	M-G1	SD
27	M-G1	SD
30	M-G1	SD
24	M-G1	SD
36	M-G1	SD
33	M-G1	SD
27	M-G1	SD
27	M-G1	SD
27	M-G1	SD
27	M-G1	SD
27	M-G1	SD
24	M-G1	SD
27	M-G1	SD
36	M-G1	SD
27	M-G1	SD
27	M-G1	SD
27	M-G1	SD
24	M-G1	SD
39	M-G1	SD
39	M-G1	SD
33	M-G1	SD
24	M-G1	SD
30	M-G1	SD
30	M-G1	SD
27	M-G1	SD
27	M-G1	SD
30	M-G1	SD
33	M-G1	SD
27	M-G1	SD
30	M-G1	SD
30	M-G1	SD
30	M-G1	SD
27	M-G1	SD
30	M-G1	SD
27	M-G1	SD
21	M-G1	SD
30	M-G1	SD
27	M-G1	SD
27	M-G1	SD
27	M-G1	SD
21	M-G1	SD
24	M-G1	SD
21	M-G1	SD
24	M-G1	SD
27	M-G1	SD
30	M-G1	SD
30	M-G1	SD
27	M-G1	SD
24	M-G1	SD
27	M-G1	SD
27	M-G1	SD
27	M-G1	SD
33	M-G1	SD
33	M-G1	SD
36	S	SD
36	S	SD
24	S	SD
21	S	SD
30	S	SD
27	S	SD
21	S	SD
27	S	SD
24	S	SD
24	S	SD
27	S	SD
27	S	SD
39	S	SD
24	S	SD
21	S	SD
24	S	SD
33	S	SD
24	S	SD
24	S	SD
42	S	SD
36	S	SD
33	S	SD
33	S	SD
39	S	SD
42	S	SD
36	S	SD
45	S	SD
33	S	SD
45	S	SD
30	S	SD
27	S	SD
24	S	SD
24	S	SD
30	S	SD
24	S	SD
36	S	SD
39	S	SD
21	S	SD
21	S	SD
21	S	SD
33	S	SD
21	S	SD
18	S	SD
27	S	SD
21	S	SD
33	S	SD
39	S	SD
30	S	SD
30	S	SD
27	S	SD
33	S	SD
21	S	SD
24	S	SD
33	S	SD
21	S	SD
24	S	SD
126	G2	SD
81	G2	SD
150	G2	SD
69	G2	SD
81	G2	SD
114	G2	SD
108	G2	SD
96	G2	SD
114	G2	SD
156	G2	SD
99	G2	SD
93	G2	SD
99	G2	SD
114	G2	SD
117	G2	SD
93	G2	SD
123	G2	SD
84	G2	SD
84	G2	SD
105	G2	SD
93	G2	SD
105	G2	SD
87	G2	SD
90	G2	SD
99	G2	SD
123	G2	SD
111	G2	SD
108	G2	SD
99	G2	SD
93	G2	SD
87	G2	SD
111	G2	SD
150	G2	SD
108	G2	SD
102	G2	SD
117	G2	SD
99	G2	SD
99	G2	SD
120	G2	SD
96	G2	SD
108	G2	SD
108	G2	SD
96	G2	SD
132	G2	SD
111	G2	SD
105	G2	SD
84	G2	SD
111	G2	SD
63	G2	SD
123	G2	SD
93	G2	SD
117	G2	SD
132	G2	SD
90	G2	SD
108	G2	SD
93	G2	SD
198	cell cycle	SD
150	cell cycle	SD
210	cell cycle	SD
120	cell cycle	SD
144	cell cycle	SD
177	cell cycle	SD
156	cell cycle	SD
156	cell cycle	SD
168	cell cycle	SD
213	cell cycle	SD
153	cell cycle	SD
153	cell cycle	SD
171	cell cycle	SD
159	cell cycle	SD
168	cell cycle	SD
147	cell cycle	SD
183	cell cycle	SD
141	cell cycle	SD
138	cell cycle	SD
177	cell cycle	SD
168	cell cycle	SD
180	cell cycle	SD
153	cell cycle	SD
159	cell cycle	SD
168	cell cycle	SD
195	cell cycle	SD
174	cell cycle	SD
171	cell cycle	SD
180	cell cycle	SD
153	cell cycle	SD
141	cell cycle	SD
165	cell cycle	SD
198	cell cycle	SD
165	cell cycle	SD
159	cell cycle	SD
183	cell cycle	SD
162	cell cycle	SD
153	cell cycle	SD
171	cell cycle	SD
147	cell cycle	SD
168	cell cycle	SD
162	cell cycle	SD
138	cell cycle	SD
183	cell cycle	SD
156	cell cycle	SD
162	cell cycle	SD
150	cell cycle	SD
177	cell cycle	SD
114	cell cycle	SD
180	cell cycle	SD
156	cell cycle	SD
165	cell cycle	SD
183	cell cycle	SD
153	cell cycle	SD
162	cell cycle	SD
144	cell cycle	SD
