# Supplementary material for: Nrm1 is a bistable switch connecting cell cycle progression to transcriptional control
Source: EMBO Rep. 2025 Aug 29;26(20):5048–69. doi: 10.1038/s44319-025-00566-7 (PMC12550009; doi:10.1038/s44319-025-00566-7)
Supplement: Supplementary file 11 — Source data Fig. 6 [file 44319_2025_566_MOESM11_ESM.zip › Fig 6/6E/6E.xlsx]

## Sheet: 6E Nrm1
frame	time (min)	mean	std	highval	lowval	Std ch1	Std ch1	Std ch1	Std ch1	Std ch1	Std ch1	Std ch1	Std ch1	Std ch1	Std ch1	Std ch1	Std ch1	Std ch1	Std ch1	Std ch1	Std ch1	Std ch1	Std ch1	Std ch1	Std ch1	Std ch1	Std ch1	Std ch1	Std ch1	Std ch1	Std ch1	Std ch1	Std ch1	Std ch1	Std ch1	Std ch1	Std ch1	Std ch1	Std ch1	Std ch1	Std ch1	Std ch1	Std ch1
-16	-48	721.039	25.5165	746.556	695.523							702.996		739.082
-15	-45	600.412	216.434	816.846	383.979							447.371		753.454
-14	-42	646.928	124.912	771.84	522.017				696.671			717.244	460.047	713.751
-13	-39	603.671	63.5478	667.219	540.123		645.152	613.846	602.422			586.12	627.13	719.62			670.527	689.062		632.371	630.438				565.628	557.421	643.359	688.36		476.683					573.218	513.808	597.586	559.538	571.107	525.266		677.543	518.224
-12	-36	608.558	80.4649	689.023	528.093		615.829	677.563	625.465		599.951	575.009	563.117	713.648	699.116	731.043	644.546	654.459	562.518	601.663	550.629		768.585		520.166	549.649	814.224	682.848	645.672	468.544	571.721	609.687	579.152	562.836	521.377	596.226	685.324	595.537	539.856	595.929	570.351	563.073	435.65
-11	-33	603.693	80.0174	683.71	523.676		689.231	573.385	657.061		698.193	661.686	580.623	791.074	704.191	663.577	620.104	698.572	510.403	581.097	657.724		697.368	534.632	650.165	525.99	663.588	683.282	606.568	493.258	551.594	613.83	565.705	630.687	544.111	564.68	604.005	569.092	477.142	519.471	570.868	581.883	394.418
-10	-30	608.563	83.6468	692.21	524.916		572.31	545.086	670.593		760.099	696.216	631.19	636.911	628.201	616.245	490.014	574.688	464.512	673.073	605.568		785.682	612.133	699.989	633.654	681.686	740.068	671.102	423.07	530.688	552.617	658.944	604.465	500.163	603.577	629.422	633.719	579.459	650.042	506.917	543.635	493.97
-9	-27	594.264	81.2868	675.551	512.977		684.503	576.651	614.38		532.23	594.997	760.042	634.828	803.069	630.523	666.756	667.695	461.624	676.456	720.34	624.804	661.442	564.9	538.468	631.145	622.517	612.853	519.468	440.022	512.003	515.693	530.464	548.642	504.171	527.865	525.766	629.211	637.281	576.942	520.055	613.594	512.095
-8	-24	609.5	69.9765	679.476	539.523		584.167	616.86	571.82		741.843	601.668	575.696	693.22	712	723.273	707.141	731.609	610.222	599.657	603.705	559.236	733.701	679.56	604.73	604.016	643.675	579.815	569.281	494.148	528.486	496.364		573.422	559.213	638.856	649.04	634.166	556.516	558.076	512.694	524.241	560.378
-7	-21	588.638	77.882	666.52	510.756	595.837	535.322	538.566	619.054		694.35	561.316	569.895	605.419	738.522	708.21	608.135	672.324	435.003	612.834	592.613	556.755	759.602	605.12	487.168	467.866	655.69	653.767	557.167	486.874	582.38	477.378		608.023	470.054	560.599	558.609	585.36	615.315	693.423	589.576	631.019	501.818
-6	-18	581.7	62.5773	644.278	519.123	574.692	585.962	634.279	616.741		590.225	649.525	622.246	529.067	740.773	612.732	503.562	583.305	584.976	525.933	603.928	586.507	765.363	614.123	543.931	574.68	682.888	622.283	538.408	496.43	531.007	519.789		557.64	496.166	489.174	616.484	568.223	566.432	596.908	524.989	538.323	553.519
-5	-15	577.165	66.9756	644.141	510.19	552.238	606.664	485.829	680.202	496.648	688.515	646.163	647.117	557.141	707.99	640.496	555.733	580.18	526.995	625.039	554.552	596.807	738.821	573.274	576.785	614.121	602.809	565.358	539.722	457.544	562.257	504.524		652.393	581.118	526.966	582.966	571.669	511.226	535.833	512.732	545.167	451.518
-4	-12	591.258	63.173	654.431	528.085	526.492	641.303	513.268	679.124	581.4	642.694	579.149	606.09	543.453	705.731	638.489	591.352	657.849	618.962	600.611	621.521	571.393	729.407	560.736	584.187	645.004	642.033	648.171	510.537	479.967	554.199	484.673		610.215	578.028	547.957	643.965	649.077	602.393	508.078	590.272	517.669	471.087
-3	-9	564.293	63.9934	628.287	500.3	573.635	546.285	541.944	553.919	480.304	579.615	606.726	470.938	596.16	673.609	576.509	552.475	632.183	536.616	559.243	615.122	548.783	758.485	580.498	558.111	656.81	533.331	668.444	569.914	605.001	516.925	476.584		521.119	545.517	607.451	582.444	489.097	568.901	412.533	524.128	531.344	528.144
-2	-6	560.118	92.172	652.29	467.946	529.982	612.954	542.34	593.653	475.498	510.324	586.319	513.453	599.632	766.553	580.157	638.605	790.504	526.472	717.409	625.847	495.65	761.195	434.941	492.77	488.304	635.036	637.354	451.309	433.742	598.324	484.737	404.332	554.19	517.68	496.4	613.398	542.253	590.285	479.609	496.872	528.63	537.787
-1	-3	551.877	113.936	665.814	437.941	546.95	601.55	518.382	556.242	451.279	478.586	575.625	450.418	572.358	1108.76	542.937	526.874	569.57	590.19	602.605	653.265	647.158	729.049	539.025	561.352	497.022	486.933	631.579	537.498	470.168	512.239	563.585	442.964	490.613	481.535	544.428	531.867	521.626	581.844	534.081	431.195	467.44	422.555
0	0	538.073	66.4777	604.55	471.595	477.648	588.708	598.689	564.337	423.769	537.774	548.487	643.466	611.76	559.94	601.481	656.533	665.139	509.388	510.181	474.193	587.664	600.841	556.962	538.05	489.039	592.71	604.549	482.724	392.951	539.616	497.456	503.893	471.383	505.35	590.694	545.332	535.868	457.874	515.151	473.932	587.447	405.78
1	3	550.28	79.6173	629.897	470.662	548.931	648.4	584.676	566.497	461.347	561.505	624.033	519.083	674.585	744.099	601.507	587.499	578.717	588.586	627.321	596.048	651.191	641.57	604.578	636.111	544.755		536.126	466.315	422.699	513.67	490.749	570.204	478.807	467.394	462.597	574.348	493.253	432.636	522.665	448.951	503.206	385.692
2	6	548.401	63.3887	611.789	485.012	630.631	578.683	692.633	595.926	485.87	459.01	546.688	458.996	505.914	565.669	645.244	595.014	561.466	518.116	574.87	577.348	623.056	695.535	617.995	504.873	535.062	636.831	525.919	552.546	490.69	580.91	468.843	550.469	535.401	485.812	502.561	494.65	529.375	523.64	559.62	446.785	524.692	461.883
3	9	548.813	75.7422	624.555	473.07	519.748	649.712	557.982	633.776	544.02	404.95	633.963	492.075	452.463	614.259	558.582	573.242	560.928	549.951	649.331	641.533	516.132	726.437	553.479	548.578	555.298	581.873	694.233	520.244	500.706	647.39	463.794	584.414	544.122	430.188	528.453	519.569	509.942	526.966	470.49	427.206	542.775	426.082
4	12	627.118	121.97	749.088	505.148	645.957	731.535	720.032	628.113	836.47	517.568	539.458	620.216	520.251	556.671	586.413	583.837	526.24	552.141	716.059	658.121	810.542	565.271	665.042	522.316	744.623	754.506	711.199	608.073	478.537	527.27	457.579	690.613	503.206	569.77	926.783	917.517	507.182	614.472	488.652	613.53	753.595	461.134
5	15	911.979	146.542	1058.52	765.437	1048.37	1194.81	1086.88	1016.18	978.936	924.387	1091.65	746.379	1129.93	977.201	987.224	998.243	689.083	1026.99	1017.81	924.021	757.841	815.239	842.216	843.146	1136.41	1104.76	1039.36	541.951	859.361	755.856	802.08	785.028	773.08	793.271	850.502	990.488	738.281	746.754	828.313	912.984	978.483	921.693
6	18	1024.7	138.288	1162.99	886.414	1048.27	1365.37	1076.41	1045.78	1140.76	968.008	1117.6	683.638	1254.81	1069.3	1314.22	1008.52	936.37	989.074	1197.32	1061.03	920.01	1188.3	1202.69	880.014	1067.61	861.822	1124.32	877.047	1015.09	911.101	970.941	926.873	845.819	881.945	923.196	993.695	938.449	1023.15	1071.12	978.651	1118.73	941.608
7	21	1092.53	164.394	1256.93	928.138	1016.09	1245.1	1314.63	1271.92	1173.87	1156.1	1175.13	962.489	1146.44	1437.25	1263.75	1083.64	931.076	1075.48	1080.83	1113.58	1258.17	1326	1463.92	962.536	1048.7	708.772	1191.73	1163.98	959.933	1038.26	1006.22	1038.69	1115.66	989.113	864.396	1127.21	925.693	1165.22	838.44	972.199	1072.25	831.737
8	24	1118.38	155.491	1273.87	962.891	1246.69	1283.41	1012.8	1256.78	1164.03	1103.41	1387.69	929.228	968.636	1529.2	1232.7	1238.23	1114.08	1166.87	1252.14	1195.28	1050.02	1408.2	1181.81	1221.52	1178.16	1126.66	1222.73	988.017	900.588	1091.58	987.876	1021.11	1096.59	945.589	803.124	1180.95	1013.03	1020.38	949.828	1064.44	1111.24	853.91
9	27	1072.56	160.08	1232.64	912.481	913.458	1338.66	956.277	1226.33	858.256	1227.58	1365.04	959.849	947.241	1182.39	1267.41	1197.53	878.874	1273.35	999.803	1265.4	1095.33	1186.09	1303.2	1053.99	1025.79	1061.99	1384.45	898.71	1047.45	1059.04	981.676	874.57	1103.6	1012.41	891.22	1046.48	1027.02	994.704	1223.77	882.695	959.474	786.223
10	30	1043.9	180.574	1224.48	863.327	1027.37	1269.73	927.378	1197.55	696.093	1316.52	1429.76	878.12	1046.31	1121.14	1253.7	1197.97	1040.51	1318.68	1111.63	1305	861.449	1153.64	1214.95	1145.99	919.229	1082.38	1089.6	1169.62	974.396	1046.53	814.159	926.355	1056.39	754.651	780.057	1023.87	1120.14	1023.62	926.168	829.846	845.97	771.768
11	33	907.418	193.6	1101.02	713.818	1011.62	687.711	854.07	1240.99	799.939	1229.04	1132.61	898.417	818.776	789.836	1131.24	825.355	1121.81	1383.82	958.864	1101.01	857.856	1263.44	1029.33	868.533	765.57	938.261	1051.37	973.284	770.091	827.361	726.644	767.622	812.501	678.762	685.794	925.3	490.186	715.64	825.407	713.536	802.481	1007.81
12	36	804.675	128.985	933.66	675.69	626.083	958.831	793.324	1269.29	801.431	785.984	820.898	817.889	775.505	943.711	937.944	653.002	845.227	946.196	872.242	920.895	743.776	872.932	768.777	744.635	753.302	831.062	959.955	978.824	746.172	730.571	765.577	576.102	865.36	663.02	699.566	770.232	733.218	869.803	694.656	640.019	736.751	664.88
13	39	764.005	135.656	899.66	628.349	801.164	1224.58	774.862	993.77	747.604	943.695	820.523	661.391	587.329	918.788	931.317	777.788	729.025	788.403	775.379	970.125	643.887	858.248	773.144	737.067	669.815	779.45	714.433	691.142	715.432	683.805	800.735	538.933	658.436	663.553	594.286	683.482	866.733	874.174	672.596	614.403	757.852	594.84
14	42	733.269	108.214	841.483	625.055	856.383	865.597	690.572	1075.72	639.585	952.419	569.315	659.472	815.97	738.493	721.761	809.16	681.47	893.295	726.598	827.087	757.717	746.067	855.124	739.599	681.944	672.897	660.312	715.579	691.303	712.543	602.447	665.519	689.769	587.037	676.414	850.762	795.575	653.986	601.623	663.257	598.277	723.557
15	45	720.62	104.157	824.777	616.462	752.798	1074.27	751.871	828.685	833.905	737.476	730.922	547.193	865.77	816.385	631.49	767.695	715.89	810.853	811.612	762.158	791.659	881.21	586.797	687.115	714.3	668.045	586.303	785.098	657.12	638.101	645.51	674.829	750.978	593.853	600.78	681.333	742.152	707.685	654.866	687.446	577.286	632.105
16	48	694.078	104.238	798.316	589.839	766.819	923.637	635.976	850.41	645.276	737.926	745.93	721.378	701.913	939.147	805.671	705.318	692.177	633.262	728.963	796.154	833.655	776.34	770.066	647.952	626.268	630.002	686.104	670.139	544.601	606.193	425.59	652.433	711.414	503.047	584.796	651.579	742.685	695.708	652.383	696.59	678.145	559.308
17	51	676.085	105.536	781.621	570.549	726.856	799.622	484.353	809.342	764.101	845.426	727.085	570.383	823.758	663.129	743.784	717.876	610.596	690.941	846.882	680.158	660.806	724.44	703.328	645.576	643.049	676.773	770.915	692.302	676.235	661.578	333.351	666.116	672.299	532.799	507.599	672.48	818.995	661.027	594.779	700.94	553.823	617.727
18	54	665.529	101.101	766.63	564.428	749.738	844.998	399.547	795.747	722.833	717.734	865.804	610.41	622.66	633.692	607.691	795.662	604.958	524.813	716.263	696.274	688.932	698.22	872.3	784.764	629.664	646.053	724.354	664.107	611.525	498.963		561.034	725.472	569.189	535.479	668.971	620.135	669.888	609.348	656.888	641.773	638.705
19	57	673.955	92.5494	766.504	581.405	730.261	819.601	588.092	716.862	546.602	746.505	873.157	632.566	884.221	656.533	699.77	730.793	634.516	660.747	808.65	696.636	785.835	763.701	762.962	580.896	732.571	590.181	674.434	639.782	681.119	566.729		604.525	656.278	558.449	512.957	612.367	540.11	719.942	621.897	704.905	607.811	593.354
20	60	664.232	87.7674	751.999	576.465	760.953	881.034	597.664	686.324	729.095	730.909	810.065	608.159	752.431	706.654	760.731	603.235	676.382	596.518	663.564	694.673	430.526	664.27	713.995	634.71	716.453	670.952	690.878	668.577	597.419	610.24		653.896	668.377	492.108	507.883	768.153	592.778	708.407	693.585	665.223	571.749	598.013
21	63	660.209	81.8255	742.034	578.384	683.246	818.149	661.542	768.369	712.571	694.777	779.687	515.479	776.792	695.598	655.183	663.662	714.605	701.472	733.402	681.762	654.052	658.065	645.009	582.434	619.995	491.149	714.691	789.12	617.412	506.792		583.026	685.668	492.434	556.12	669.028	706.854	667.032	694.544	622.194	638.544	577.274
22	66	657.872	83.4534	741.326	574.419	766.601	806.266	738.409	802.91	631.354	730.808	625.106	563.633	693.124	710.95	708.643	773.407	631.828	582.573	694.093	871.486	724.691	652.817	741.776	621.891	627.071	611.291	633.824	634.049	633.89	498.249		610.96	647.21	537.504	514.859	634.462	675.444	559.726	627.478	621.317	586.028	615.554
23	69	638.043	98.9961	737.04	539.047	702.87	872.707	652.835	755.315	668.939	735.74	676.859	491.148	652.238	781.396	674.226	652.318	747.499	632.502	675.217	675.608	739.676	783.296	762.554	561.681	582.514	583.771	610.612	653.567	620.144	552.181	479.306	532.673	721.478	538.278	461.57	459.568	609.017	709.27	505.688	587.044	559.627	584.721
24	72	628.969	98.9471	727.916	530.022	802.101	796.603	653.092	741.475	673.497	723.102	595.436	531.87	692.709	813.357	615.329	894.987	641.083	691.203	682.884	721.419	608.494	556.566	663.281	554.144	476.974	595.118	613.15	630.4	516.868	483.985	577.575	556.431	687.118	454.623	511.971	560.94	629.572	621.476	562.207	605.931	632.215	531.641
25	75	633.417	101.702	735.118	531.715	655.544	758.131	771.305	712.248	763.727	670.764	706.781	448.654	711.017	731.043	653.506	807.217	678.758	637.503	599.55	642.667	918.275	741.861	606.291	528.685	443.531	523.422	659.631	637.8	565.09	598.057	642.433	534.206	685.667	585.775	525.101	521.417	580.572	560.654	618.333	589.452	565.155	490.004
26	78	600.55	93.8009	694.351	506.75	695.206	701.316	655.971	699.442	680.283	588.409	673.606	461.977	779.155	663.577	621.766	799.194	595.161	516.203	725.095	579.025	750.102	687.418	615.416	442.526	451.71	679.887	606.321	563.677	517.144	475.65	613.338	570.731	578.739	500.607	476.982	607.82	573.49	481.03	554.774	592.194	516.512	529.461
27	81	611.503	112.348	723.851	499.155	580.791	914.945	552.909	762.424	562.281	644.354	753.093	467.7	780.677	616.245	693.007	807.206	595.228	589.5	608.347	620.673	811	644.363	636.335	691.463	432.075	624.98	713.943	543.838	621.784	432.907	603.558	511.851	615.296	478.956	413.792	623.302	567.054	480.937	596.811	575.961	568.394	499.136
28	84	602.741	84.8359	687.576	517.905	663.048	855.097	638.358	698.343	599.951	564.632	712.739	556.628	747.071	630.523	579.85	671.834	499.783	553.291	689.886	492.117	646.579	628.042	667.835	525.692	550.757	680.246	660.542	652.884	525.707	560.667	490.232	533.14	694.908	488.514	519.529	659.337	574.315	504.721	608.556	543.114	533.647	502.023
29	87	600.203	101.918	702.121	498.285	678.762	770.929	538.603	717.184	698.193	534.879	745.721	548.298	697.49	723.273	596.367	769.381	584.307	594.466	520.742	817.494	708.369	708.756	506.35	602.806	457.484	544.059	517.644	672.714	485.377	483.24	600.634	473.482	675.268	444.425	463.099	593.168	485.528	624.766	608.613	549.514	563	503.327
30	90	602.644	79.8577	682.502	522.786	649.276	752.941	716.843	731.084	760.099	595.856	610.9	502.617	699.585	708.21	575.133	592.814	585.946	565.934	638.257	580.778	715.842	597.438	564.363	587.198	586.908	551.791	711.015	490.095	544.932	536.672	606.214	620.215	696.999	566.227	423.262	570.214	558.396	555.607	598.935	475.008	537.227	539.646
31	93	593.255	89.915	683.17	503.34	679.86	708.606	653.629	656.704	532.23	632.845	639.984	502.797	835.533	612.732	621.754	762.968	573.35	610.142	599.554	616.71	649.164	716.994	614.535	607.315	546.402	554.626	706.688	570.245	547.182	449.961	553.094	560.583	554.579	508.356	510.799	596.906	612.493	491.118	605.139	486.067	350.577	511.483
32	96	594.009	89.4354	683.444	504.573	565.84	730.893	586.664	569.429	741.843	765.401	541.56	495.973	624.46	640.496	644.811	710.03	620.065	598.864	581.249	677.07	748.207	662.893	578.654	519.337	524.217	560.718	730.875	535.117	450.713	431.831	579.152	644.749	573.113	559.759	494.796	532.054	556.029	738.407	566.188	523.427	431.449	535.994
33	99	584.913	87.4668	672.38	497.446	668.071	845.079	597.507	670.985	694.35	659.901	514.742	528.538	713.066	638.489	575.989	637.061	545.513	539.744	521.307	517.229	727.52	707.333	555.405	554.202	528.347	592.421	637.191	602.812	567.093	480.515	565.705	569.099	563.67	529.839	417.483	627.93	605.956	483.05	604.606	502.057	409.141	527.758
34	102	572.812	95.7056	668.518	477.107	727.121	760.639	561.756	649.92	590.225	596.026	547.209	462.341	763.582	576.509	610.961	610.455	551.466	669.26	615.218	626.485	659.23	667.97	586.297	506.555	517.184	500.121	595.973	482.29	716.494	484.093	658.944	617.837	492.97	447.08	391.877	602.821	584.021	489.967	543.613	405.448	386.973	509.94
35	105	587.247	98.0282	685.275	489.219	693.481	719.422	696.671	650.716	688.515	578.431	567.995	604.762	717.415	580.157	582.428	770.547	446.588	514.881	588.06	736.708	786.468	679.986	526.961	503.935	515.726	614.782	701.07	576.458	630.563	561.502	530.464	537.909	441.975	561.746	495.654	613.79	527.679	492.374	580.089	455.025	436.509	407.956
36	108	584.838	105.113	689.951	479.726	631.874	750.301	602.422	760.951	642.694	526.078	662.125	543.649	904.86	542.937	577.048	630.227	553.55	603.845	620.107	633.217	721.226	670.448	566.077	446.501	529.236	500.339	693.809	523.309	685.479	552.17		552.999	503.276	504.27	415.104	604.637	567.726	629.455	469.65	490.319	380.981	446.12
37	111	586.088	115.755	701.844	470.333	744.679	676.271	625.465	652.26	579.615	656.146	668.346	532.697	1006	601.481	587.831	616.509	561.511	489.032	630.438	711.548	747.816	668.296	515.85	493.163	520.344	458.423	600.008	565.542	665.249	482.39		605.546	491.443	457.359	450.537	630.771	571.856	550.131	607.252	488.316	355.671	419.472
38	114	574.861	95.9746	670.836	478.887	618.004	628.94	657.061	634.053	510.324	702.996	459.682	472.285	899.181	601.507	501.139	598.136	562.518	436.378	550.629	671.791	670.626	700.152	598.646	530.924	523.933	565.491	631.777	530.866	662.504	452.849		653.188	562.39	438.486	440.248	521.431	564.729	587.362	570.351	538.019		446.416
39	117	552.538	98.6366	651.174	453.901	674.771	657.922	670.593	546.192	478.586	447.371	460.047	463.369	664.107	645.244	539.051	650.673	510.403	452.065	657.724	604.505	702.97	736.177	559.534	320.48	462.234	599.421	545.784	561.457	662.23	399.468		609.906	548.214	591.091	439.954	574.451	535.511	578.704	570.868	513.172	399.528	410.112
40	120	571.2	108.366	679.566	462.835	645.152	821.178	614.38	684.128	537.774	717.244	627.13	408.584	776.879	558.582	636.318	689.062	464.512	465.237	605.568	674.807	747.463	614.996	489.831		571.067	500.58	672.926	502.648	661.092	556.921		558.441	473.095	458.808	405.359	534.151	560.51	502.575	506.917	457.455	451.157	410.678
41	123	565.494	93.598	659.092	471.896	615.829	705.812	571.82	624.208	561.505	586.12	563.117	438.631	684.995	586.413	545.336	654.459	461.624	472.382	720.34	748.557	674.304	703.708	497.143		652.237	563.212	544.844	496.699	526.13	445.098		671.121	520.984	487.31		609.836	502.425	557.95	520.055	476.655	430.345	371.073
42	126	560.12	103.9	664.019	456.22	689.231	652.004	619.054	769.702	459.01	575.009	580.623	445.298	780.205		540.616	698.572	610.222	503.618	603.705	665.955	638.218	699.027	587.414	490.07		507.711	593.158	537.768	631.44	459.002	404.332	562.836	497.523	463.505		545.97	505.661	566.655	512.694	504.934	344.779	358.664
43	129	558.438	91.3243	649.763	467.114	572.31	701.753	616.741	660.985	404.95	661.686	631.19	644.035	673.255		515.317	574.688	435.003	554.21	592.613	513.752	632.43	709.088	603.418	596.425		529.677	654.864	476.683	620.25	385.963	442.964	630.687	527.403	548.492		539.895	550.662	506.584	589.576	428.023	382.349	437.42
44	132	571.081	96.5836	667.665	474.498	684.503	678.581	680.202	618.738	517.568	696.216	760.042	722.792	655.348		506.45	667.695	584.976		603.928	727.172	664.52	604.862	542.572	504.533		557.808	524.924	468.544	562.758	407.872	503.893	604.465	443.583	493.141		539.772	490.119	545.19	524.989	426.552	491.198	411.252
45	135	561.184	86.432	647.616	474.752	584.167	613.799	679.124	682.917		594.997	575.696	701.77	671.414		592.492	731.609	526.995		554.552	536.587	636.126	663.189	540.527	518.823		550.798	628.024	493.258	589.695	364.323	570.204	548.642	480.768	439.336		597.512	491.405	486.191	512.732	497.836	402.596	460.964
46	138	568.037	96.8183	664.856	471.219	535.322	566.785	553.919	622.766		601.668	569.895	744.812	686.194		519.655	672.324	618.962		621.521	583.786	645.576	672.285	468.246	562.824		740.308	608.167	423.07	555.433	396.524	550.469	573.422	401.255	539.992		569.453	630.52	684.557	590.272	442.748	401.339	391.164
47	141	557.173	102.49	659.663	454.682	585.962	525.109	593.653	741.152		561.316	622.246	680.268	699.116		533.572	583.305	536.616		615.122	594.618	615.457	642.552	446.095	574.838		736.15	686.072	440.022	592.3	356.65	584.414	608.023	453.202	420.812		524.259	540.956	472.926	524.128	405.452	333.159
48	144	577.994	97.2706	675.264	480.723	606.664	604.825	556.242	745.152		649.525	647.117		704.191		396.815	580.18	526.472		625.847	562.662	578.879	698.686	486.897	572.039		719.583	578.259	494.148	571.721	386.074	690.613	557.64	532.605	789.546		519.639	530.676	596.434	496.872	477.331	434.474
49	147	581.117	114.328	695.445	466.788	641.303	568.92	564.337	888.849		646.163	606.09		628.201		502.436	657.849	590.19		653.265	614.614	542.804	655.125	406.756	440.284		636.966	514.089	486.874	551.594	380.56	785.028	652.393	442.392			601.017	579.54	591.527	431.195	746.298	426.835
50	150	549.078	86.9621	636.04	462.115	546.285	541.898	566.497	690.924		579.149	470.938		803.069		518.707	632.183	509.388		474.193	537.452	686.522	590.68	490.554	488.158		648.369	551.748	496.43	530.688	409.289		610.215	409.92			514.247	593.163	526.341	473.932		483.234
51	153	561.348	94.7135	656.061	466.634	612.954	614.781	595.926	674.987		606.726	513.453		712			790.504	588.586		596.048	502.272	588.606	694.717	528.568	541.337		654.811	592.66	457.544	512.003	415.254		521.119	442.424			456.706	554.328	533.184	448.951		405.945
52	156	549.83	96.062	645.892	453.768	601.55		633.776	750.504		586.319	450.418		738.522			569.57	518.116		577.348	504.705	577.495	608.042		487.47		617.438	710.809	479.967	528.486			554.19	412.37			476.885	504.395	399.373	446.785		461.383
53	159	566.336	108.353	674.689	457.982	588.708			790.983		575.625	643.466		740.773			665.139	549.951		641.533	475.563	592.489	615.851		519.888		622.756		605.001	582.38			490.613	445.42			402.053	619.105	531.494	427.206		333.386
54	162	573.534	100.809	674.343	472.725	648.4			696.985		548.487	519.083		707.99			578.717	552.141		658.121	580.422	596.542			782.398		582.204		433.742	531.007			471.383	372.587			452.199	571.212		613.53
55	165	541.91	84.0376	625.947	457.872	578.683			604.141		624.033	458.996		705.731			561.466				524.608	569.177					508.418		470.168	562.257			478.807	391.739			448.961	641.462
56	168	529.83	81.5877	611.418	448.242	649.712			573.989		546.688	492.075		673.609			560.928				451.745	605.479					530.226		392.951	554.199			535.401	397.156			461.467	521.826
57	171	581.778	105.407	687.185	476.371	731.535			576.6		633.963	620.216		766.553			526.24					683.438					636.771		422.699	516.925			544.122	410.064			499.613	576.154
58	174	664.606	159.524	824.13	505.083				624.404		539.458	746.379		1108.76			689.083					638.612					638.679		490.69	598.324			503.206	797.266			662.869	602.154
59	177	628.692	97.1283	725.82	531.563				691.758			683.638		559.94								659.655					547.568		500.706	512.239			773.08	752.134			683.761	551.132
60	180	629.004	124.206	753.21	504.798				661.778					744.099								549.487					785.143		478.537	539.616							763.607	509.766
61	183	593.977	81.0661	675.043	512.911				705.582					565.669																513.67								590.988
62	186	575.498	41.7308	617.229	533.767									614.259																580.91								531.325
63	189	590.912	49.278	640.19	541.634									556.671																647.39								568.675
																														527.27								606.14
																														755.856								527.944
																																						513.132
																																						502.661
																																						509.362

## Sheet: 6E Nrm1-SA
frame	time (min)	mean	std	highval	lowval	Std ch1	Std ch1	Std ch1	Std ch1	Std ch1	Std ch1	Std ch1	Std ch1	Std ch1	Std ch1	Std ch1	Std ch1	Std ch1	Std ch1	Std ch1	Std ch1	Std ch1	Std ch1	Std ch1	Std ch1	Std ch1	Std ch1	Std ch1	Std ch1	Std ch1	Std ch1	Std ch1	Std ch1	Std ch1	Std ch1	Std ch1	Std ch1	Std ch1	Std ch1	Std ch1	Std ch1	Std ch1	Std ch1	Std ch1	Std ch1	Std ch1	Std ch1	Std ch1	Std ch1
-16	-48	532.01	122.657	654.667	409.352					582.515									621.351																											392.163
-15	-45	589.42	85.0378	674.458	504.383					550.256									686.984																											531.021
-14	-42	595.693	76.759	672.452	518.934					524.623									545.176	610.301									668.429			584.017				684.657										499.215	571.766
-13	-39	597.95	76.8596	674.81	521.09	631.335	580.918		627.109	577.628	705.891	659.803			460.014				573.228	489.897	602.497		637.963		639.982			561.452	651.927	587.569	605.429	457.251		606.16		669.849	495.544			530.559					560.965	596.879	696.429	734.637	743.72
-12	-36	591.643	60.3456	651.988	531.297	644.141	588.201		535.268	516.644	703.632	685.597	639.571	780.721	531.54	506.337	602.747	527.695	579.159	651.695	627.036	573.845	607.212		604.31	608.388	539.696	547.506	628.79	669.835	560.078	541.245		612.429	567.894	591.261	493.144			618.154		538.765	522.848		603.86	610.084	583.746	621.449	638.461
-11	-33	606.112	61.2749	667.387	544.837	538.934		692.223	670.514	573.045	668.954	758.017	646.941	691.907	510.075	613.445	517.92	546.309	492.22	680.308	653.125	624.772	579.861	549.554	586.623	564.567	589.21	562.403	717.251	614.777	666.398	529.721	591.496	598.338	580.153	591.742	586.101	510.678		652.839	651.327	617.646	666.936	562.416	588.156	597.215	638.264	637.091	694.699
-10	-30	591.886	67.8531	659.739	524.033	675.587	521.988	701.975	550.523	521.542	590.993	692.701	771.798	639.216	486.315	472.574	486.945	648.138	615.364	602.135	680.515	602.349	552.861	570.233	600.128	559.265	604.458	540.231	579.886	574.079	639.164	635.63	575.802	636.586	592.43	630.074	439.828	502.243		612.607	599.977	636.96	611.942	620.753	588.458	618.152	581.418	605.714	545.697
-9	-27	592.979	71.7538	664.733	521.226	630.4	699.532	660.661	637.31	550.476	629.087	658.78	564.854	657.024	434.592	563.484	523.619	598.125	658.141	686.729	543.01	546.862	505.547	433.232	650.79	523.969	584.31	526.497	654.792	606.447	536.495	590.536	547.33	673.865	620.569	653.419	399.571	564.431		635.445	516.276	650.753	561.386	647.92	611.921	684.087	519.295	638.39	630.537
-8	-24	590.441	87.0932	677.534	503.347	684.646	991.577	629.291	534.912	548.847	584.739	622.515	685.936	643.722	516.561	553.118	582.768	605.411	533.959	510.023	506.8	554.874	591.498	524.364	612.272	578.889	491.187	597.601	628.547	543.445	631.46	680.247	505.582	560.151	567.63	583.691	434.334	609.695		649.562	592.303	657.212	769.067	508.418	596.422	576.567	591.667	549.589	673.811
-7	-21	593.237	74.5277	667.765	518.71	642.741	525.811	634.572	628.604	577.75	591.515	674.741	689.093	526.96	480.348	577.134	619.126	581.682	504.634	612.758	570.581	581.444	621.224	501.116	560.185	541.258	516.352	629.709	664.798	606.8	610.855	650.181	433.525	692.176	591.594	567.682	465.734	470.698		654.812	541.788	629.745	736.997	605.563	523.792	743.598	623.589	632.33	690.102
-6	-18	589.934	76.8448	666.778	513.089	605.863	820.043	686.012	639.856	511.252	532.281	707.534	604.485	668.955	512.986	518.208	520.901	528.332	499.423	534.455	690.707	610.783	590.652	534.962	597.553	581.462	526.015	537.742	635.035	512.043	515.187	662.988	451.115	566.467	540.124	539.322	507.586	505.934		655.3	648.361	529.268	776.205	579.116	683.046	699.385	572.84	589.491	648.442
-5	-15	607.132	86.5911	693.723	520.541	653.399	742.365	601.367	649.448	631.378	717.198	632.897	685.137	605.841	534.204	446.135	556.297	601.827	566.441	605.195	581.805	574.592	672.112	497.092	580.569	562.036	577.698	544.977	532.803	549.337	678.271	658.185	437.261	676.997	556.982	575.754	665.092	574.375		554.007	985.239	594.79	742.747	621.167	590.705	644.484	567.925	563.704	659.025
-4	-12	592.897	84.6496	677.547	508.248	671.457	464.237	772.271	590.551	519.829	570.018	681.423	609.65	609.681	586.313	444.675	558.583	665.496	585.284	544.506	499.485	575.312	575.145	591.989	622.778	553.983	502.403	555.375	559.818	526.088	583.222	634.782	473.698	532.489	616.749	590.949	516.669	629.262		529.799	929.971	657.877	739.484	525.021	669.196	751.25	567.997	543.361	586.912
-3	-9	575.488	59.0944	634.582	516.393	649.404	623.324	595.808	607.777	604.03	619.679	599.014	664.104	697.756	537.961	557.412	493.158	543.512	528.896	528.578	600.178	581.356	613.747	536.161	551.078	576.303	586.631	545.113	580.486	540.293	502.575	439.935	436.484	575.171	668.193	699.763	565.602	502.887		584.831	519.566	534.844	546.032	649.103	558.726	645.081	615.998	640.701	624.338
-2	-6	558.486	73.2577	631.744	485.228	681.569	520.329	563.983	547.774	611.747	586.441	653.049	625.463	661.785	458.522	467.36	468.256	520.642	559.268	499.059	528.704	641.012	460.7	459.834	524.778	562.932	539.299	462.308	600.557	531.81	503.277	460.034	506.092	552.519	608.381	578.287	613.068	608.1	646.685	566.787	458.207	477.518	795.958	552.032	522.776	667.654	553.553	644.152	624.064
-1	-3	546.604	69.2285	615.832	477.375	521.75	556.61	631.686	485.406	552.194	583.137	653.262	603.846	562.04	468.191	613.423	406.014	527.509	526.233	551.873	551.861	529.01	552.676	520.523	548.056	553.304	446.45	485.941	450.143	574.613	503.755	641.692	478.859	647.181	634.652	559.325	507.225	482.883	582.685	567.025	448.528	562.375	472.368	661.315	631.644	715.39	574.089	574.7	623.651
0	0	521.972	74.0405	596.012	447.932	597.203	589.94	720.097	573.388	487.199	617.289	537.218	728.738	532.128	515.856	563.18	463.785	372.905	473.867	416.591	516.053	469.06	464.107	429.88	541.786	548.425	460.291	529.637	543.818	529.373	548.019	431.077	478.146	567.443	455.733	518.961	563.172	464.568	524.875	540.107	464.267	438.729	439.459	613.222	501.261	656.954	617.086	557.81	527.837
1	3	550.768	58.0102	608.778	492.758	585.556	496.349	597.709	620.266	703.546	657.194	546.194	608.812	516.423	540.089	450.646	535.093	552.992	482.104	507.132	612.768	522.299	553.94	589.234	524.711	481.845	544.909	580.727	590.01	618.547	515.97	515.662	473.567	632.157	606.42	633.053	486.377	518.685	550.397	544.414	568.529	580.558	703.463	516.773	466.652	535.059	579.702	485.111	548.802
2	6	547.443	55.5386	602.982	491.904	517.53	662.603	597.509	651.202	549.642	564.636	591.445	552.856	542.699	488.696	576.78	612.672	534.469	554.58	604.981	619.18	543.109	548.269	488.887	554.652	563.92	527.403	564.756	609.431	582.478	444.323	620.515	443.85	644.244	525.166	550.277	528.916	496.315	580.637	593.938	591.385	484.938	473.667	561.686	512.11	553.363	479.028	522.649	477.055
3	9	556.518	62.0351	618.553	494.483	587.892	749.252	510.556	531.333	572.511	598.69	567.83	696.771	476.273	492.066	438.025	567.665	587.536	591.777	542.271	564.704	518.085	561.038	560.464	484.889	540.826	650.39	576.17	641.743	590.613	510.825	626.6	439.131	588.909	579.746	580.617	519.538	551.24	568.594	551.71	548.882	414.067	515.235	514.482	503.753	658.021	542.728	570.984	494.325
4	12	573.329	85.3952	658.724	487.933		965.674	469.578	583.672	471.915	694.897	608.408	617.295	449.401	547.56	612.267	524.87	647.685	522.411	566.951	551.233	499.925	552.866	485.394	591.491	492.753	496.024	549.235	595.826	632.389	430.598	566.691	479.906	654.994	634.585	590.821	622.419	546.926	507.751	584.065	581.669	498.639	669.581	521.419	701.269	608.589	541.789	459.249	496.541
5	15	628.75	130.668	759.419	498.082	729.498	1101.87	560.386	547.555	791.767	663.211	696.409	799.641	598.316	914.6	600.616	566.745	583.313	577.555	586.985	790.65	612.212	557.472	521.447	719.323	451.355	517.391	548.431	714.306	878.36	459.744	518.391	444.789	640.944	564.401	566.651	565.064	532.247	411.144	502.044	641.405	551.494	723.833	531.907	695.168	647.58	569.632	512.096	626.873
6	18	724.691	155.458	880.148	569.233	557.929	1166.93	509.218	643.468	1045.14	899.705	948.412	659.098	600.832	902.885	643.589	556.465	877.03	635.717	647.359	789.094	589.101	707.994	606.271	651.334	543.032	629.194	655.644	829.58	865.675	669.32	995.069	476.86	695.463	671.747	957.931	748.306	729.01	619.417	652.056	535.805	556.939	827.98	614.207	675.177	925.62	603.184	673.352	709.198
7	21	846.187	152.865	999.053	693.322	715.249	997.362	640.848	619.383	1181.33	886.904	972.44	1084.31	743.12	1086.01	994.658	797.086	919.784	849.308	746.876	986.553	660.885	918.222	874.064	747.877	629.471	677.321	622.348	1000.03	980.468	918.291	896.368	666.903	879.87	641.022	996.54	799.582	926.217	677.594	659.427	971.182	837.637	900.266	591.791	1105.72	1025.78	574.818	899.072	618.888
8	24	938.227	143.966	1082.19	794.261	989.508	882.426	672.32	886.81	1174.52	932.378	964.565	1186.85	782.576	1028.36	967.363	976.14	793.79	873.687	1042.52	1123.42	1197.26	1057.24	967.993	945.909	794.414	955.879	953.318	984.985	901.138	966.011	1052.57	570.051	889.321	782.482	952.501	935.15	841.478	1078.81	793.344	859.499	799.757	771.969	669.965	1183.13	1151.18	936.921	912.593	855.503
9	27	988.188	106.417	1094.61	881.771	1048.37	741.696	1004.72	956.568	1061.9	875.702	1029.53	1115.53	1029.51	1009.23	1173.61	1016.29	809.566	900.577	964.158	1029.83	1086.13	1057.2	933.447	1025.46	960.148	1002.6	920.245	1119.53	1092.23	910.486	1020.25	796.646	944.147	1009.9	1122.53	1021.23	1049.54	1002.23	911.517	927.668	956.215	926.742	677.347	1054.72	1248.16	1053.14	854.709	1147.88
10	30	1002.64	120.014	1122.66	882.631	795.78	911.801	1017.78	939.047	1033.84	801.335	1171.14	1264.49	1078.19	903.11	1278.72	1000.29	918.539	1083.91	1043.6	1097.97	1111.1	1103.02	939.585	1116.26	1065.32	926.404	960.669	1134.24	900.985	912.179	1048.87	1049.5	942.175	955.618	1213.66	1041.75	929.18	1022.84	876.274	947.043	962.683	845.139	878.338	1073.47	1305.74	1095.7	810.958	1139.68
11	33	1031.36	103.953	1135.31	927.406	1083.53	851.576	1118.8	1078.52	930.942	880.384	1269.24	1163.7	1202.98	1053.67	1143.61	1198.29	923.273	982.184	1081.3	954.897	1212.19	1018.22	1066.6	978.556	804.141	930.094	1095.46	1022.35	856.592	980.256	1069.94	1069	994.949	994.255	1187.25	1182.88	1006.45	1067.78	862.126	1138.66	878.665	968.377	906.019	1075.54	1073.59	1087.31	1000.44	1083.11
12	36	1005.77	103.137	1108.9	902.631	1042.5	773.892	1106.2	1178.46	920.602	870.473	1002.62	991.418	1066.86	905.893	1052.49	1044.23	1001.95	894.163	959.182	924.607	1065.26	1067.8	998.817	1042.6	1026.79	1075.39	1016.93	995.468	767.137	1053.73	1017.93	866.574	1237.43	1190.4	962.224	851.843	932.509	1130.9	1078.34	1075	946.079	884.032	1013.07	1208.33	1056.8	1071.91	1052.54	1162.12
13	39	943.392	131.232	1074.62	812.161	1021.41	770.399	984	1069.86	388.532	911.553	1052.96	1061.46	933.291	773.816	1118.02	1026.19	1025.15	962.468	959.8	892.7	1056.38	1073.97	820.993	945.193	949.45	829.649	915.647	1027.29	670.29	828.119	1006.88	891.433	1074.04	1114.28	941.466	907.734	807.817	1113.81	1133.01	1023.73	974.49	882.332	1002.36	929.43	1104.88	970.729	1109.94	908.101
14	42	891.678	112.858	1004.54	778.821	940.442	639.109	697.078	855.064		920.56	974.172	985.823	958.872	709.023	892.7	887.842	765.138	786.676	989.733	858.738	959.625	978.08	827.104	1046.05	1069.63	808.636	912.498	1039.22	726.845	752.415	977.221	859.043	1044.6	1005.57	897.465	974.062	813.151	960.856	1067.63	854.658	828.866	891.366	1073.45	868.132	775.706	919.594	1013.79	1108.24
15	45	832.719	123.741	956.46	708.979	1144.24	642.791	797.656	758.06		736.135	882.506	904.199	784.553	715.189	866.363	897.948	747.023	792.047	894.198	712.34	916.608	802.076	971.139	878.753	975.28	906.523	897.738	712.929	661.801	728.127	941.807	901.646	893.268	1218.9	812.568	624.86	672.618	768.406	1031.56	943.054	818.171	823.075	983.077	838.98	745.644	785.138	967.984	890.08
16	48	793.306	118.672	911.978	674.634	1100.07	724.214	643.326	949.845	466.296	719.814	838.717	838.007	763.295	733.927	711.292	690.024	697.002	738.226	846.842	828.844	947.634	684.947	1022.27	830.379	716.49	827.157	884.368	750.429	656.928	722.184	848.045	790.607	989.97	1042.03	808.147	690.327	637.56	829.172	929.611	911.139	720.397	697.755	887.632	765.794	895.946	670.042	765.158	959.885
17	51	755.903	111.627	867.531	644.276	736.08	652.28	867.777	892.962	618.601	722.573	799.429	834.117	865.738	698.507	807.979	476.571	631.067	692.081	923.536	703.665	854.496	610.783	921.666	765.454	749.786	667.918	810.235	670.773	641.602	779.895	634.037	841.942	1022.2	878.83	926.471	651.421	731.079	726.707	856.244	755.19	726.787	627.166	932.391	771.329	893.003	643.821	943.131	736.273
18	54	745.178	117.562	862.74	627.617	840.639	683.414	889.942	1216.44	620.354	657.414	689.533	805.867	701.105	638.08	896.669	539.712	683.265	655.793	812.304	611.86	923.991	653.471	782.179	692.919	789.877	725.285	820.117	666.778	600.579	689.275	717.705	839.239	884.98	886.531	858.278	799.234	680.833	706.767	817.823	798.024	840.759	602.508	854.856	764.625	718.246	665.118	894.716	670.97
19	57	712.864	105.18	818.043	607.684	651.898	736.941	686.999	947.681	601.63	807.322	970.434	968.108	705.107	629.769	776.463	617.994	608.307	662.28	766.144	638.936	740.5	690.53	765.327	765.249	746.827	629.137	701.999	614.417	509.953	663.36	649.274	678.106	915.84	809.164	714.882	577.823	676.971	699.762	691.525	691.255	708.47	641.726	835.56	804.43	813.139	793.466	809.884	720.938
20	60	695.798	87.5754	783.373	608.223	754.621	681.741	821.656	801.572	706.82	779.77	720.109	959.257	550.534	572.143	687.593	541.389	650.677	710.276	691.909	691.398	788.867	593.544	691.284	766.605	730.193	671	561.068	763.713	656.502	671.507	675.1	622.48	871.13	749.946	530.248	645.64	692.682	594.941	840.898	743.884	728.065	652.353	825.713	655.406	736.529	698.663	809.803	640.903
21	63	689.274	98.2236	787.497	591.05	704.463	749.178	690.833	760.923	753.06	662.435	829.538	743.086	789.863	656.408	738.798	471.803	733.193	729.436	817.803	741.197	725.436	627.996	650.92	699.835	755.116	615.936	694.648	604.559	512.704	622.307	590.27	673.862	675.226	558.625	576.981	804.191	614.824	624.215	775.643	738.693	723.593	539.524	910.502	691.189	891.546	685.062	877.082	629.588
22	66	678.525	88.2227	766.747	590.302	903.973	877.148	599.009	682.878	687.671	672.724	735.516	701.387	734.889	610.781	647.687	694.506	665.222	670.52	646.026	611.235	729.463	697.485	629.4	719.522	694.24	654.232	617.429	627.493	679.68	659.214	670.693	748.622	671.109	604.663	602.146	799.741	562.528	550.77	708.471	605.795	875.979	599.807	617.066	750.582	782.972	668.884	738.429	603.246
23	69	671.741	85.778	757.519	585.963	943.588	895.048	629.455	751.094	659.541	633.147	638.715	761.106	850.239	504.879	631.221	655.009	689.394	710.164	685.537	629.962	704.92	614.86	676.276	669.47	661.733	540.852	671.789	710.322	643.7	631.88	636.386	723.832	683.864	557.382	652.821	628.171	587.09	591.686	690.902	582.237	606.47	718.073	679.299	690.554	806.758	612.882	866.769	600.371
24	72	661.716	100.52	762.236	561.196	867.867	789.65	625.702	660.049	790.487	597.409	696.721	1060.25	636.859	572.777	618.34	609.454	600.774	595.555	669.684	579.361	695.165	659.569	559.788	697.13	584.835	603.382	656.463	709.323	618.767	637.835	662.785	617.19	576.511	417.869	640.914	527.661	667.548	621.39	661.742	688.201	574.098	838.657	714.697	665.872	579.541	598.077	851.475	650.287
25	75	641.486	83.359	724.845	558.127	603.987	782.387	598.026	772.357	656.833	598.379	694.295	891.574	677.973	554.541	650.965	605.333	572.703	651.93	659.622	675.055	626.719	658.474	591.193	674.702	564.516	610.845	728.104	517.866	545.7	614.459	731.151	606.936	655.273	371.83	647.217	510.516	682.338	616.057	736.613	714.433	575.59	655.142	606.181	663.933	544.483	738.632	789.65	612.201
26	78	631	77.6145	708.615	553.386	583.731	729.211	643.856	681.98	626.905	660.621	722.794	859.055	616.881	505.654	716.917	526.948	566.335	682.072	754.284	687.654	682.691	548.693	621.854	658.442	542.694	572.183	701.907	604.251	585.397	684.711	549.789	551.996	563.008	532.422	634.049	572.241	701.723	539.883	602.713	615.376	668.477	659.948	503.54	659.553	576.925	610.15	665.742	710.867
27	81	628.653	80.7212	709.374	547.932	649.833	701.189	631.021	621.399	566.7	689.027	586.332	880.312	700.398	544.059	603.166	501.7	598.241	637.568	711.542	428.204	640.054	698.987	651.356	672.791	469.221	623.267	691.961	533.415	609.708	629.446	581.845	559.958	593.255	463.525	522.314	635.119	680.495	546.482	629.71	729.671	758.489	660.755	562.106	672.76	704.803	695.909	671.72	559.706
28	84	619.421	70.2064	689.628	549.215	582.533	559.839	707.778	711.882	640.624	551.56	608.117	766.309	606.547	743.023	687.968	612.661	501.731	665.586	677.589	577.203	714.363	657.727	597.788	750.38	580.11	525.216	662.555	548.282	628.42	588.203	567.055	507.596	576.336	504.883	489.971	608.125	638.583	540.205	550.532	682.81	747.629	607.88	527.288	678.414	655.845	663.372	661.411	579.205
29	87	625.602	82.4476	708.049	543.154	944.347	661.444	658.731	723.673	650.313	538.639	712.992	635.195	603.764	544.418	591.54	600.091	500.637	516.936	693.533	633.421	658.204	545.151	573.77	691.914	452.956	578.896	596.954	606.62	630.508	607.196	642.025	502.207	671.433		537.178	534.449	701.491	530.559	588.189	647.352	714.734	646.999	511.099	716.533	626.017	698.899	712.762	655.285
30	90	629.705	70.7062	700.411	558.999	761.632	729.628	528.069	725.951	633.555	561.165	662.039	689.614	537.172	692.833	729.942	558.56	579.38	736.758	665.965	748.095	666.656	643.941	521.841	570.047	465.071	575.52	702.461	653.455	617.571	558.535	710.375	584.493	585.515		506.951	636.499	656.087	618.154	531.148	647.26	613.933	644.089	566.762	598.918	670.389	783.492	686.368	621.96
31	93	602.6	61.9148	664.515	540.685	668.732	646.175	580.633	698.921	584.143	508.313	722.757	664.073	610.121	585.932	636.337	545.102	437.017	642.628	640.445	525.295	637.963	623.464	626.609	668.083	533.139	530.249	640.811	631.202	623.01	631.248	600.935	484.434	587.869		555.867	666.917	610.419	652.839	538.238	688.53	596.418	591.06	554.658	623.811	664.671	651.146	580.29	455.783
32	96	609.733	64.8635	674.597	544.87	851.948	624.89	584.399	710.372	553.285	594.904	649.425	679.286	609.979	616.433	556.133	637.209	419.356	639.973	621.885	600.189	607.212	566.183	656.113	634.046	494.84	521.103	718.217	585.622	558.446	617.606	608.76	476.359	607.649	598.024	605.664	594.504	595.158	612.607	551.84	713.525	559.189	662.338	542.169	675.843	642.535	591.385	611.294	618.564
33	99	608.874	67.3791	676.253	541.495	905.572	692.223	528.388	720.379	542.771	623.481	585.666	583.31	629.61	642.637	621.285	594.314	486.204	578.219	602.497	553.419	579.861	585.501	650.131	655.334	585.844	584.885	668.429	552.514	590.254	690.19	599.651	504.516	655.978	594.5	560.422	569.432	592.435	635.445	618.917	657.351	593.96	572.694	577.948	523.805	642.421	776.81	543.429	595.511
34	102	605.575	83.2414	688.817	522.334	671.322	701.975	484.814	955.595	504.995	638.979	639.203	631.932	506.418	536.846	632.442	588.72	447.136	761.598	627.036	519.898	552.861	535.526	563.148	680.914	569.564	599.424	651.927	581.602	549.591	650.728	541.374	505.01	545.358	595.879	547.648	587.531	558.501	649.562	595.172	709.224	525.413	547.606	572.07	621.613	595.821	643.906	631.628	640.431
35	105	588.597	69.9152	658.512	518.681	492.246	660.661	555.735	925.729	511.193	651.594	624.163	624.715	598.696	579.125	528.232	501.994	476.476	628.746	653.125	502.175	505.547	582.363	615.449	647.537	527.241	565.143	628.79	576.524	517.809	606.751	547.803	622.385	522.432	576.671	501.113	619.581	594.752	654.812	679.066	673.825	596.661	600.417	634.959	562.793	588.469	545.861	608.058	573.845
36	108	593.628	64.9926	658.62	528.635	540.88	629.291	565.906	789.338	584.814	682.548	609.063	650.945	631.266	548.897	615.282	554.153	499.234	660.792	680.515	577.782	591.498	556.92	518.786	563.25	464.335	632.762	717.251	552.693	536.589	568.996	583.156	590.077	529.134	576.071	534.844	627.398	677.671	655.3	577.292	544.666	567.149	546.851	473.845	713.56	571.766	683.692	624.42	565.399
37	111	578.872	64.2667	643.138	514.605	601.612	634.572	601.442	664.145	603.289	590.236	657.086	564.072	591.048	458.326	473.65	534.294	461.623	473.209	543.01	559.474	621.224	580.095	553.763	608.388	556.227	667.552	579.886	576.28	564.344	578.915	666.897	514.465	522.625	615.494	495.544	510.678	627.658	554.007	543.833	562.099	549.233	616.242	476.321	596.15	696.429	681.614	690.581	569.862
38	114	586.463	61.9675	648.43	524.495	767.457	686.012	501.968	606.93	608.517	620.451	568.31	709.023	635.588	539.152	575.877	647.245	563.582	610.301	506.8	593.291	590.652	602.146	556.883	564.567	551.346	657.616	654.792	628.037	576.796	539.564	588.396	482.367	528.268	510.622	493.144	502.243	642.231	529.799	576.322	612.236	516.422	597.406	514.733	581.515	583.746	676.992	740.973	604.473
39	117	577.292	75.6899	652.982	501.602	720.855	601.367	544.115	885.023	541.747	597.665	573.566	706.263	559.977	480.598	531.002	577.772	489.414	489.897	570.581	482.304	672.112	567.761	482.985	559.265	446.095	578.019	628.547	624.253	602.093	557.316	546.113	611.983	432.396		586.101	564.431	601.458	584.831	637.971	598.241	519.733	614.65	562.539	558.002	638.264	583.026	696.71	535.558
40	120	578.288	72.6	650.888	505.688	555.044	772.271	545.169	821.694	554.339	574.673	571.995	601.025	623.451	488.641	602.747	539.672	474.742	651.695	690.707	539.972	575.145	607.395	520.88	523.969	460.447	649.116	664.798	557.175	476.875	567.157	585.801	481.75	567.894		439.828	609.695	541.419	566.787	633.338	614.693	514.574	462.454	565.832	617.633	581.418	654.862	642.366	515.974
41	123	572.229	64.7812	637.01	507.447	606.994	595.808	603.81	603.05	578.142	677.139	683.238	634.236	600.688	602.067	517.92	486.947	418.701	680.308	581.805	498.483	613.747	514.299	575.48	578.889	548.737	540.557	635.035	681.98	611.299	520.176	620.573	573.455	580.153		399.571	470.698	576.915	567.025	605.954	543.762	459.051	432.405	525.359	599.241	519.295	571.082	573.373	601.665
42	126	556.563	67.5151	624.078	489.048	691.071	563.983	533.66	627.006	545.74	567.981	547.38	584.456	619.675		486.945	639.206	442.375	602.135	499.485	578.675	460.7	555.793	506.215	541.258	528.226	630.854	532.803	703.483	515.912	524.489	545.851	548.449	592.43		434.334	505.934	472.496	540.107	575.348	607.903	485.601	547.913	570.953	557.928	591.667	638.427	707.635	518.051
43	129	574.21	67.9134	642.123	506.296	804.994	631.686	495.037	569.314	578.175	593.326	724.452	706.59	638.233		523.619	527.695	514.705	686.729	600.178	578.137	552.676	553.31	591.491	581.462	556.548	565.179	559.818	568.038	554.323	491.053	522.91	565.886	620.569		465.734	574.375	530.07	544.414	492.91	538.765	485.735	459.108	552.06	688.852	623.589	547.574	561.365	561.406
44	132	567.096	63.9075	631.004	503.189	627.015	720.097	534.876	651.765	445.417	609.197	670.115	642.481	552.652		582.768	546.309	505.211	510.023	528.704	469.298	464.107	648.484	576.048	562.036	483.673	629.839	580.486	498.574	547.319	552.462	516.612	530.482	567.63		507.586	629.262	510.886	593.938	488.125	617.646	461.979	531.123	578.383	566.772	572.84	686.824	603.771	584.404
45	135	567.85	70.083	637.933	497.767	791.283	597.709	533.575	700.594	491.479	631.566	619.58	679.552	567.691		619.126	648.138	468.957	612.758	551.861	432.889	553.94	548.802	567.156	553.983	558.107	592.628	600.557	587.275	515.922	523.54	482.866	567.123	591.594		665.092	502.887	511.975	551.71	584.726	636.96	568.877	497.033	521.719	555.574	567.925	539.437	565.954	561.776
46	138	565.449	81.9249	647.373	483.524	922.224	597.509	513.789		553.967	461.14	610.291	709.337	455.644		520.901	598.125	466.207	534.455	516.053	546.754	548.269	656.576	585.866	576.303	511.218	512.255	450.143	563.126	487.807	589.579	565.137	589.758	540.124	483.185	516.669	608.1	607.842	584.065	584.277	650.753	550.378	496.561	521.376	476.835	567.997	644.81	740.376	555.348
47	141	567.67	85.5822	653.253	482.088	988.328	510.556	572.37		510.68	495.835	641.828	631.647	476.041		556.297	605.411	470.347	605.195	612.768	493.347	561.038	659.309	525.585	562.932	530.078	562.709	543.818	610.719	496.953	495.809	682.479	534.904	556.982	523.621	565.602	482.883	536.569	502.044	622.289	657.212	543.348	475.79	569.983	541.862	615.998	542.934	743.114	547.698
48	144	555.476	67.5441	623.02	487.932	694.632	469.578	540.709		515.084	712.105	595.684	623.427	549.595		558.583	581.682	399.579	544.506	619.18	622.314	552.866	606.802	493.542	553.304	517.24	532.09	590.01	465.092	436.123	493.715	558.603	590.831	616.749	559.561	613.068	464.568	513.586	652.056	565.155	629.745	500.3	408.43	534.887	537.665	553.553	602.035	575.295	520.874
49	147	555.95	70.4598	626.41	485.49	700.876	560.386	617.719		549.504	453.681	594.563	593.025	551.323		493.158	528.332	356.191	528.578	564.704	484.274	557.472	598.681	588.216	548.425	535.242	581.581	609.431	640.006	577.646	572.706	496.277	425.982	668.193	582.272	507.225	518.685	509.554	659.427	606.106	529.268	475.748	520.916	478.895	648.597	574.089	609.176	676.902	525.744
50	150	567.576	77.1475	644.724	490.429	677.505	509.218	636.744		523.826	534.113	565.948	571.43	522.946		468.256	601.827	380.917	499.059	551.233	551.4	707.994	613.022	580.156	481.845	551.482	487.812	641.743	482.05	578.081	566.877	639.539	472.814	608.381	501.921	563.172	496.315	547.416	793.344	519.445	594.79	534.678	769.446	562.462	655.45	617.086	617.808	652.501	550.876
51	153	558.277	84.355	642.632	473.922	757.943	640.848	611.93		514.771	479.306	548.194	648.615	538.174		406.014	665.496	495.609	551.873	790.65	700.208		582.658	603.027	563.92	499.051	454.597	595.826	434.68	575.249	489.677	530.516	500.798	634.652	591.675	486.377	551.24			445.263	657.877	442.486	639.068	547.175	625.639	579.702	530.234	517.416	566.936
52	156	549.375	95.0957	644.471	454.279	726.555	672.32			406.595		599.782	618.712			463.785	543.512	442.796	416.591	789.094			577.911	618.149	540.826	432.601	396.845	714.306	516.846	600.73	556.387	619.929	455.125	455.733	575.063	528.916	546.926			579.387	534.844	520.325	737.968	495.039	518.222	479.028	521.122	603.982	559.571
53	159	531.293	69.696	600.989	461.597	795.27				487.457		538.725	665.515			535.093	520.642		507.132				543.687	559.766	492.753	475.762	418.998		476.756		588.621		558.546	606.42	524.411	519.538	532.247			544.744	477.518	413.232		491.339	462.712	542.728	527.651	626.071	476.108
54	162	552.7	71.1903	623.89	481.51	580.918			627.045	491.193		583.18	662.175			612.672	527.509		604.981				534.086	625.771	451.355	454.079			506.285		568.07		531.858	525.166	499.079	622.419	729.01			536.354	562.375	473.167		541.772	463.661	541.789	556.439	616.788	425.816
55	165	518.843	68.4969	587.34	450.346	588.201			563.472	490.05		624.074	619.106			567.665	372.905		542.271				564.376	497.459	543.032	490.564			483.946				515.761	579.746	542.709	565.064				486.339	438.729	499.599		432.682	396.027	569.632	524.246	653.475	448.966
56	168	537.061	77.7683	614.829	459.293				635.871	519.87		578.417	482.384			524.87	552.992		566.951				501.248	540.008	629.471				458.158				465.616	634.585	525.299	748.306				453.563	580.558	488.993		389.73	439.383	603.184	631.595	517.459	446.412
57	171	567.191	89.5312	656.722	477.66	521.988			716.165			579.21	628.053			566.745	534.469		586.985				562.337	484.753	794.414				528.137				572.783	564.401	488.08	799.582				506.427	484.938	479.983		522.997	447.623	574.818	575.55	639.508	438.937
58	174	547.573	91.8212	639.394	455.752	699.532			593.9				640.503			556.465	587.536		647.359				525.657	502.55									608.992	671.747						446.686	414.067	528.558		390.524	377.919			576.698	586.064
59	177	600.748	134.402	735.15	466.345	991.577			753.133								647.685						539.211	444.49									530.179	641.022						556.388	498.639	751.103		466.769	444.102			616.214	497.472
60	180	568.437	123.848	692.285	444.589	525.811											583.313						506.821	437.866									502.299	782.482						477.89	551.494	728.179		444.029	327.768			618.252	596.067
61	183	582.191	132.465	714.656	449.725	820.043																	530.021	474.29									578.289							499.947	556.939			432.862	351.356			597.628	767.452
62	186	571.354	125.211	696.565	446.143	742.365																	611.718	469.959									604.931							379.381				446.569				573.601
63	189	527.712	92.6669	620.379	435.045	464.237																	505.773	498.588									472.869							416.873				521.264				540.928
64	192	579.055	74.7924	653.847	504.262	623.324																	551.949	604.621									517.584							475.856				488.081				568.157
65	195	561.089	78.1992	639.288	482.89	520.329																	527.702	522.891									581.287							703.472				498.388				577.972
66	198	526.16	62.0704	588.231	464.09	556.61																	579.98										510.968											415.988				575.432
67	201	532.739	39.6901	572.429	493.049	589.94																	571.156										524.571											476.646				521.274
68	204	532.824	58.0665	590.89	474.757	496.349																	547.094										475.756											488.352				542.806
69	207	571.175	72.7567	643.932	498.418	662.603																	486.117										537.917											552.741				628.183
70	210	553.583	100.157	653.74	453.427	749.252																	568.928										445.056											537.45				563.563
																																	548.483											555.889				608.27
																																	608.785											588.997				569.794
																																	490.144															584.888
																																	519.541															525.255
																																	552.315															559.373
																																	469.897															670.708
																																	525.702															641.707
																																																536.922
																																																645.728
																																																510.033
																																																507.033
																																																578.631
																																																537.562
																																																623.432
																																																602.651
																																																549.197
																																																555.074
																																																483.602
																																																503.262
																																																577.785
																																																620.434
																																																593.469
																																																485.931
																																																571.331
																																																567.106
																																																646.713
																																																574.658
																																																520.924
																																																471.94
																																																405.277
																																																612.249
																																																799.541
[truncated: 9 more columns]

## Sheet: 6E Nrm1-SD
frame	time (min)	mean	std	highval	lowval	Std ch1	Std ch1	Std ch1	Std ch1	Std ch1	Std ch1	Std ch1	Std ch1	Std ch1	Std ch1	Std ch1	Std ch1	Std ch1	Std ch1	Std ch1	Std ch1	Std ch1	Std ch1	Std ch1	Std ch1	Std ch1	Std ch1	Std ch1	Std ch1	Std ch1	Std ch1	Std ch1	Std ch1	Std ch1	Std ch1	Std ch1	Std ch1	Std ch1	Std ch1	Std ch1	Std ch1	Std ch1	Std ch1	Std ch1	Std ch1	Std ch1	Std ch1	Std ch1	Std ch1
-18	-54	674.171	#DIV/0!	#DIV/0!	#DIV/0!																					674.171
-17	-51	684.045	16.7054	700.75	667.339																					695.857	672.232
-16	-48	603.332	107.657	710.989	495.675							525.844									496.976					711.906	678.602
-15	-45	610.255	82.4322	692.687	527.823							670.794									508.809					692.678	688.775								617.527		651.307	653.977	529.769
-14	-42	611.834	75.3539	687.188	536.48		535.55					537.426	525.551			516.395				641.867	556.185	603.042				755.121	637.569			704.152		670.742	618.34		613.658		703.166	659.581	650.754		711.861			595.025
-13	-39	586.389	68.4147	654.804	517.975		518.589	559.05	571.057	617.686		589.521	560.316	534.789		443.887	614.903	563.602		534.908	500.153	518.727		546.971		617.978	613.804		628.903	647.966	606.08	675.463	781.063	656.828	591.961	678.675	667.864	630.434	625.419	479.709	669.667	525.751		563.261	643.605	511.658			500.93
-12	-36	578.251	72.8954	651.146	505.355	624.719	564.536	603.679	595.202	528.016	461.897	574.088	467.458	551.827	527.433	518.738	665.084	508.72	537.436	574.535	586.071	523.089	634.514	527.051	646.685	693.821	729.719		655.776	700.7	644.373	644.155	628.86	621.678	584.623	714.451	698.505	557.343	574.187	488.447	661.75	620.998		517.723	554.341	510.317		447.321	487.774
-11	-33	579.468	64.1604	643.628	515.308	608.49	523.922	562.315	529.069	595.002	519.724	551.47	519.438	582.482	507.21	567.024	650.682	587.958	500.093	515.322	512.718	590.672	596.36	607.999	673.044	644.593	639.29		665.383	652.648	608.016	769.627	588.157	645.36	701.518	713.148	576.502	579.077	574.216	538.865	619.196	641.313	569.415	533.691	589.885	505.561		496.189	505.844
-10	-30	578.452	74.5999	653.052	503.852	500.143	469.765	542.426	490.609	571.598	586.553	563.528	493.938	616.203	560.779	505.92	621.728	552.566	621.137	476.847	543.838	429.892	568.333	529.887	578.101	615.339	697.335		719.424	739.018	797.163	673.751	673.915	653.611	592.224	674.218	600.227	570.248	567.56	495.942	670.913	597.258	597.525	602.338	590.572	534.77		445.737	496.98
-9	-27	588.776	82.965	671.741	505.811	427.42	512.888	574.275	611.234	634.635	509.921	619.086	555.086	570.223	509.958	531.477	637.325	625.502	502.504	504.329	461.476	529.653	664.845	499.746	678.176	673.325	820.577		740.317	649.021	651.337	794.367	686.733	704.852	610.139	656.521	637.991	570.828	568.987	499.847	609.553	483.853	540.52	601.374	577.402	601.535	540.475	507.051	563.641
-8	-24	583.545	68.4714	652.017	515.074	674.995	595.956	527.68	566.134	565.593	545.324	585.861	460.431	630.742	525.173	537.324	591.266	445.505	533.771	644.6	469.731	572.455	542.59	492.249	685.094	695.643	740.552		682.101	737.579	647.363	614.159	557.283	625.744	622.977	706.829	644.64	626.784	679.696	565.386	651.217	550.456	598.645	599.379	563.436	511.668	532.174	526.287	533.449
-7	-21	584.894	94.4955	679.389	490.398	475.63	565.993	553.721	531.358	521.464	567.071	554.267	471.639	614.552	475.765	615.402	624.274	494.151	549.93	719.877	486.731	529.569	593.2	531.485	621.551	687.555	731.423		752.778	759.43	739.361	746.089	680.399	648.751	607.539	724.059	631.68	578.56	490.117	465.334	599.082	556.217	895.607	564.548	481.536	508.104	535.229	552.491	523.891
-6	-18	563.868	70.9155	634.784	492.952	455.671	519.943	625.71	501.661	582.74	594.212	529.803	569.149	610.612	475.975	414.899	579.338	561.415	518.413	579.091	479.811	620.661	522.747	505.767	622.366	686.932	638.077		700.269	618.817	725.299	713.069	562.887	652.525	664.097	736.59	635.006	543.495	532.049	502.736	533.997	545.329	565.171	530.115	496.333	507.093	514.188	490.694	531.91
-5	-15	581.741	76.2826	658.023	505.458	526.108	545.873	509.512	598.614	566.527	555.185	552.051	542.574	617.416	566.764	528.612	608.486	578.915	550.428	607.365	544.208	425.962	619.772	654.024	683.509	794.32	697.155		661.888	635.874	624.87	750.108	612.929	648.502	543.795	676.187	609.127	560.727	597.424	580.616	536.774	475.593	823.559	547.512	530.742	506.234	435.519	553.725	513.07
-4	-12	559.876	76.4598	636.336	483.416	609.203	509.436	551.923	519.517	596.946	581.367	687.471	524.181	531.92	508.141	477.488	561.475	515.851	512.288	549.711	452.258	455.03	634.78	598.452	701.394	701.234	723.511	594.379	715.738	667.782	597.43	684.656	506.598	614.6	670.638	624.651	567.194	512.179	490.663	526.087	610.309	543.849	602.182	450.001	539.017	596.675	445.7	463.231	563.595
-3	-9	554.216	65.1866	619.403	489.03	501.214	555.406	524.713	498.576	617.869	552.274	556.027	417.395	555.78	578.215	535.342	615.898	501.582	560.42	524.48	576.838	472.978	510.957	501.787	586.089	623.472	555.538	609.556	608.299	560.491	623.195	667.391	649.657	675.293	703.858	633.159	595.195	554.128	560.009	562.015	600.888	484.311	661.307	552.815	478.091	480.373	544.998	550.858	552.289
-2	-6	538.199	75.6408	613.84	462.558	504.835	477.944	503.568	570.14	471.085	494.732	603.788	497.517	466.423	452.115	507.628	546.975	453.011	534.147	580.061	607.729	423.917	519.24	522.691	629.635	662.737	790.95	608.377	491.838	599.653	516.993	661.558	622.103	507.668	671.801	635.719	558.211	445.416	578.683	417.141	563.667	619.128	571.799	437.032	546.754	470.139	530.756	510.999	463.441
-1	-3	519.133	65.0439	584.176	454.089	512.654	493.248	463.747	547.823	439.654	503.963	547.442	510.672	543.526	422.847	482.971	477.761	440.264	504.423	468.736	464.333	454.527	495.088	497.199	621.364	589.779	660.63	508.748	500.277	556.764	640.032	681.83	511.133	523.629	634.789	655.24	487.26	510.558	604.309	498.161	592.989	456.08	587.217	486.914	584.542	493.349	509.324	535.34	474.117
0	0	500.103	66.1799	566.282	433.923	465.206	453.672	475.488	522.989	410.569	440.586	508.085	462.964	536.442	528.907	405.06	488.659	428	479.28	423.767	501.074	482.368	460.496	505.174	601.649	583.001	621.475	498.361	549.395	587.192	617.878	533.898	522.401	595.294	538.755	701.601	555.838	589.191	508.895	406.905	479.448	424.263	536.845	478.788	472.794	406.031	527.643	578.945	523.993
1	3	551.821	92.4732	644.295	459.348	568.097	501.983	485.407	586.76	511.012	534.951	463.978	595.097	492.817	500.359	466.902	599.879	543.818	563.215	489.06	477.995	496.726	455.472	483.046	618.058	811.281	727.145	640.545	606.172	753.342	625.402	710.898	551.947	588.312	696.231	629.934	631.623	541.38	575.746	506.142	557.543	496.547	853.021	532.245	456.973	513.099	401.768	527.278	520.101
2	6	559.047	86.1653	645.213	472.882	493.519	531.389	482.966	523.919	529.17	602.304	545.048	531.126	614.545	515.177	541.161	549.487	461.533	519.525	517.026	488.015	433.908	570.015	517.754	671.337	773.739	717.483	620.489	652.524	698.07	668.199	633.559	589.474	585.111	674.45	680.944	537.357	489.709	529.294	473.213	726.081	555.188	796.81	587.909	565.484	515.965	420.743	544.201	500.545
3	9	552.824	68.5742	621.398	484.249	461.467	515.377	510.461	590.258	503.67	512.215	549.718	601.728	600.335	554.48	498.279	485.736	510.25	439.53	544.343	563.428	458.811	621.773	535.792	553.113	596.352	627.155	577.326	622.547	693.339	582.483	616.861	686.891	669.369	663.551	606.599	629.748	489.991	419.083	494.683	635.544	536.092	706.741	441.122	512.352	501.506	581.927	528.366	499.202
4	12	557.399	90.6926	648.092	466.707	494.749	530.128	566.969	561.877	408.107	526.595	532.791	539.17	571.101	506.649	439.732	459.142	487.937	469.611	483.823	467.623	540.739	357.054	606.066	550.599	747.374	716.766	686.732	581.381	765.288	530.052	629.504	659.15	587.972	723.078	552.842	638.418	667.166	550.501	443.827	704.472	652.532	472.914	536.817	449.076	537.485	560.547	489.61	671.327
5	15	677.201	151.718	828.919	525.484	563.738	546.571	433.498	536.615	565.487	626.693	611.537	567.812	776.306	780.312	938.649	483.811	511.779	585.892	872.419	645.497	735.002	594.131	593.854	736.376	859.702	730.686	627.155	929.019	696.747	649.252	785.033	906.486	642.106	674.323	639.86	1094.27	853.967	782.727	497.327	693.677	625.705	517.333	666.581	489.296	532.1	456.687	877.938	917.257
6	18	881.735	173.517	1055.25	708.217	731.914	992.969	559.713	799.004	659.897	912.6	1122.4	634.112	1023.92	730.399	963.515	941.043	781.902	852.768	971.724	827.312	973.675	683.612	969.22	857.468	932.322	1396.89	662.285	1037.69	1066.64	619.896	969.85	1261.93	713.492	1113.83	1015.92	1160.34	775.527	970.916	792.81	971.252	829.57	517.24	1010.17	919.508	900.612	469.265	850.847	934.814
7	21	965.441	136.18	1101.62	829.261	806.812	996.219	617.037	827.094	882.604	980.01	963.394	848.193	1177.09	919.334	919.295	774.13	789.331	864.112	929.668	918.303	833.591	920.433	1101	1150.93	1369.62	1074.48	770.17	1323.54	915.912	958.153	1096.65	1098.74	1079.44	984.221	1080.42	1148.9	812.387	1022.38	800.829	1095.18	993.301	1096.76	947.323	887.079	909.084	911.053	871.991	1172.11
8	24	1057.38	143.235	1200.62	914.147	841.339	1108.44	962.752	982.282	869.479	1047.73	1048.41	971.192	925.876	1082.8	854.689	1018.24	1094.12	964.175	1091.22	947.33	947.586	932.648	1025.35	1402.87	1346.93	1545.83	1007.33	1145.91	1016.34	1142.12	1183.64	1272.83	1121.06	1174.09	1180	1380.4	1043.38	967.729	831.753	1134.68	1173.85	935.075	1049.19	1056.73	954.15	1003.6	880.848	1230.6
9	27	1074.3	155.074	1229.37	919.227	1040.58	1132	989.159	900.302	826.251	1037.36	1050.41	820.388	1106.55	1009.28	832.287	902.944	1099.78	966.89	1076.98	901.145	989.758	1032.18	983.171	1452.49	1531.69	1312.52	1214.89	1055.81	1312.51	1058.65	1186.78	1320.49	991.049	1212.01	1369.95	1385.55	1073.22	949.869	1086.51	1166.25	960.257	1026.89	952.928	1047.44	931.91	1083.29	950.911	1251.64
10	30	1053.91	155.601	1209.51	898.311	1078.58	1171.24	1181.13	949.2	919.476	1067.96	1107.08	1021.6	980.895	833.472	887.02	919.144	1108.21	811.855	1091.86	893.483	1019.25	1071.94	855.783	1257.17	1295.29	1083.67	1205.06	1053.84	1502.92	1122.82	1133.52	1403.1	1127.93	1209.43	1484.14	1222.23	942.095	990.299	1120.3	1135.47	862.754	1100.56	1021.56	942.345	964.223	1136.75	749.558	1117.71
11	33	1019.83	160.375	1180.21	859.459	897.464	1059.11	1129.67	723.078	827.522	1126.05	967.032	901.969	852.271	852.998	816.571	971.568	1157.94	879.026	871.323	965.438	994.163	1156.32	816.94	1114.2	1044.33	1280.1	1230.61	1139.49	1250.47	1272.46	1289.63	1209.45	995.829	1070.15	1345.53	1393.14	877.273	765.87	1046.88	1122.38	999.137	1251.12	942.792	1007.71	1059.62	1048.97	702.89	995.846
12	36	953.872	166.297	1120.17	787.575	890.811	1125.29	952.774	810.029	831.825	962.246	810.508	894.923	756.257	842.498	784.524	782.76	1117.67	910.228	688.044	867.26	866.502	1077.96	769.014	1367.24	1142.27	1201.68	1278.66	1195.89	1245.87	1241.74	1109.68	1006.35	931.848	838.881	1234.36	1146.3	913.577	857.582	1054.29	944.594	771.284	1036.04	879.072	883.402	760.739	1013.23	760.901	1052.92
13	39	869.275	137.825	1007.1	731.45	803.833	847.222	807.026	572.262	723.147	870.751	748.392	984.399	845.571	906.118	1078.36	794.937	909.89	728.989	795.838	814.421	792.306	903.003	797.86	1133.59	1101.06	1009.24	1200.55	931.962	1124.55	1117.6	952.022	932.686	997.042	762.088	1070.29	850.28	779.714	825.178	1012.77	807.613	708.161	997.201	670.728	676.685	764.084	882.489	746.02	816.301
14	42	849.162	170.58	1019.74	678.583	870.816	1186.71	816.024	765.236	872.192	869.676	663.2	708.511	727.58	909.954	703.823	815.169	958.956	388.179	693.895	638.843	957.953	837.236	668.208	1173.71	1077.02	936.351	1104.59	968.027	1068.3	1118.55	1043.1	884.822	1035.51	904.876	1012.39	860.627	738.662	866.812	761.734	806.776	1326.68	880.52	819.255	813.21	713.176	778.235	639.752	770.512
15	45	797.183	129.354	926.537	667.828	671.259	1034.74	843.787	595.291	803.16	627.601	655.196	833.094	766.593	580.451	549.451	764.273	776.589	710.764	719.386	636.622	870.378	786.262	677.568	961.734	879.831	1035.73	944.378	1174.58	1015.75	812.728	1011.25	999.245	924.006	886.003	826.024	800.494	823.362	687.971	748.363	860.87	913.292	910.709	748.902	719.234	691.836	791.332	705.577	756.723
16	48	775.229	174.342	949.572	600.887	706.44	832.496	732.832	503.811	861.779	767.365	655.161	798.114	773.608	629.625	555.992	703.249	1093.7	367.094	667.528	535.768	716.016	756.357	732.759	1066.76	1182.32	1236.36	836.707	963.396	848.527	893.412	829.181	945.325	803.399	745.586	810.477	707.266	758.642	698.101	888.55	1087.02	978.72	818.342	652.843	596.698	1088.71	741.929	582.668	570.977
17	51	772.559	155.717	928.276	616.843	867.35	726.329	634.423	542.819	654.81	712.666	778.174	754.596	715.68	713.86	624.561	572.491	1205.97		795.339	619.236	741.37	789.901	687.167	1085.69	860.897	961.668	818.186	839.903	1198.74	886.804	840.223	908.21	951.807	915.986	911.643	761.953	641.919	681.329	774.316	957.15	855.95	919.01	579.242	616.041	614.447	765.044	654.294	570.092
18	54	723.729	135.397	859.126	588.332	528.274	650.716	672.633	610.824	769.602	763.234	672.79	646.658	781.657	658.398	689.481	720.559	870.821		707.739	560.957	760.671	721.071	534.63	923.891	881.337	844.883	767.776	789.366	985.877	948.287	967.908	840.995	875.542	710.48	793.177	848.276	694.067	667.04	844.71	713.083	1180.12	791.216	630.32	629.404	522.377	719.264	622.275	506.016
19	57	701.982	132.696	834.678	569.285		551.294	651.664	510.278	641.048	642.669	613.762	661.124	509.845	669.027	597.125	748.847	601.593		692.722	650.757	633.568	570.223	543.467	914.009	840.12	786.74	754.157	720.328	1050.54	677.91	991.906	714.414	1005.27	737.842	881.28	1076.22	775.589	669.996	781.199	773.976	857.411	675.88	571.65	680.254	618.959	781.044	593.388	481.627
20	60	670.273	95.652	765.925	574.621		528.834	686.883	573.757	619.064	614.098	567.452	697.077	679.922	665.335	667.128	619.716	776.625		636.143	644.087	649.346	588.491	610.224	718.25	747.848	900.347	726.939	805.483	966.058	652.922	675.468	731.873	917.244	625.864	793.921	850.316	680.702	614.556	652.382	734.499	663.722	715.892	565.693	694.163	561.715	655.306	635.811	499.505
21	63	678.478	120.958	799.436	557.521	479.944	536.196	536.226	583.3	651.209	592.224	591.705	709.116	728.85	663.403	586.812	752.679	743.477		740.108	632.855	561.841	646.442	614.517	931.303	748.804	790.729	771.025	903.858	928.285	632.589	727.504	891.959	1049.1	607.703	815.351	714.876	683.504	583.249	690.77	748.259	711.62	611.808	584.577	726.183	562.379	697.82	617.291	537.335
22	66	656.82	93.2027	750.023	563.617	444.884	517.778	586.703	532.731	483.16	692.464	652.174	658.012	699.577	662.803	646.435	690.948	650.592		634.832	694.652	670.717	747.377	533.995	776.007	897.244	737.313	781.746	784.645	810.649	655.763	687.988	815.246	864.512	609.966	822.934	717.156	604.737	584.358	680.392	691.658	610.172	626.459	637.641	699.591	544.557	693.492	647.134	562.24
23	69	649.594	90.9284	740.522	558.665	609.766	530.889	675.522	561.332	561.158	658.468	594.453	628.017	635.959	595.61	535.448	604.954	630.57	579.331	598.842	628.712	630.722	639.125	583.662	783.645	835.764	797.581	752.824	945.926	857.551	687.427	816.275	777.371	802.864	544.459	721.759	730.694	669.527	707.141	609.34	685.643	662.179	595.553	545.038	624.357	572.309	674.121	602.798	572.799
24	72	640.608	86.3979	727.006	554.21	440.439	586.166	581.373	624.446	497.471	629.886	554.975	656.265	524.513	638.208	633.315	633.189	665.511	659.699	579.261	541.003	670.715	667.472	612.641	812.669	846.968	783.389	773.161	799.36	804.839	684.717	753.628	691.039	663.98	666.332	747.048	787.361	579.259	748.869	596.548	688.39	597.754	516.701	611.991	669.883	551.804	602.081	641.111	577.733
25	75	644.334	94.0119	738.345	550.322	563.922	394.852	490.26	616.733	606.639	679.962	600.928	560.698	667.255	695.129	647.89	650.718	672.802	590.842	547.488	578.45	613.518	705.501	585.695	858.193	743.153	747.94	721.309	865.088	720.165	761.996	780.777	742.248	775.315	653.642	636.535	724.928	657.353	651.165	736.118	691.58	711.162	583.74	591.863	688.227	490	619.883	773.703	638.65
26	78	630.36	102.306	732.666	528.054	547.91	360.974	630.85	617.686	568.549	671.964	523.275	523.183	594.315	591.853	615.867	635.463	645.182	575.863	603.044	568.877	687.555	537.118	602.508	792.289	812.229	699.646	802.757	803.16	781.489	696.183	737.195	800.825	725.557	667.639	709.014	770.199	611.735	681.835	559.904	684.493	907.137	589.669	645.124	565.728	438.076	566.788	616.138	538.948
27	81	613.863	92.312	706.175	521.551	638.313	420.24	544.239	528.016	569.808	648.501	596.527	494.968	564.584	552.089	542.759	681.595	491.992	535.125	618.56	535.367	614.544	587.788	559.231	878.199	806.28	684.168	754.484	804.142	717.362	664.661	656.144	724	664.449	723.231	696.319	689.651	552.751	651.486	758.852	682.853	602.866	584.488	489.153	541.536	531.379	544.821	519.592	465.824
28	84	613.273	110.036	723.309	503.237	635.782	304.167	521.593	595.002	677.703	585.65	519.269	551.687	599.097	574.692	678.691	590.717	620.346	571.826	540.387	488.859	588.882	606.087	560.001	802.252	947.659	812.256	790.951	762.055	678.789	764.228	540.698	807.64	762.932	663.915	699.144	717.05	640.013	521.443	654.437	583.501	625.023	552.212	561.032	574.034	413.022	629.193	705.08	388.134
29	87	621.441	87.0824	708.524	534.359	574.784		665.845	571.598	617.223	687.491	609.964	547.056	632.229	647.65	590.274	514.061	583.462	542.04	535.497	524.559	514.921	723.868	484.504	771.698	798.566	641.913	696.144	839.425	716.606	686.796	738.311	703.338	720.624	625.49	790.666	713.694	564.141	571.716	559.224	739.188	599.928	582.665	648.412	627.482	490.309	517.739	674.404	488.346
30	90	614.011	94.3368	708.347	519.674	628.456		587.561	634.635	611.968	681.857	590.249	556.778	634.363	620.499	546.027	593.543	613.542	495.646	536.765	564.019	621.762	546.271	528.955	841.051	894.384	756.531	707.223	754.194	694.505	692.19	767.347	685.7	728.839	658.038	694.141	677.907	554.2	618.052	581.053	725.036	567.952	518.2	507.931	645.4	389.315	499.507	640.697	483.821
31	93	606.18	104.118	710.298	502.063	555.548	335.247	550.87	565.593	597.606	597.991	536.093	658.512	590.677	591.741	637.672	670.266	614.592	546.332	537.887	558.615	510.957	645.716	499.442	882.261	852.557	677.959	585.833	747.281	744.466	727.315	725.533	591.678	743.941	644.184	748.45	700.218	606.171	668.884	697.334	623.477	795.328	541.582	574.651	546.451	494.496	515.479	495.98	541.121
32	96	598.951	111.793	710.744	487.159	650.703	282.185	540.675	521.464	623.925	517.455	528.356	608.151	501.953	626.028	540.754	639.999	524.106	655.714	552.191	526.118	603.283	640.281	338.796	863.54	788.18	791.394	709.987	825.931	726.123	792.087	719.051	573.386	846.009	596.781	689.477	673.279	571.476	554.28	583.672	680.815	570.385	567.84	533.078	511.964	500.096	494.847	581.264	425.595
33	99	612.035	78.8166	690.851	533.218	606.605		600.543	582.74	589.531	620.575	635.521	576.359	664.22	614.989	577.537	586.257	625.808	687.456	615.072	536.183	564.484	566.96	658.447	760.343	736.102	662.504	723.31	753.64	699.956	689.317	652.333	706.052	654.645	590.182	678.944	597.209	654.769	610.249	534.86	578.554	897.909	609.274	509.52	507.098	527.322	458.289	658.136	481.732
34	102	605.896	98.704	704.6	507.192	603.946	410.807	591.138	566.527	659.225	574.612	543.303	515.561	580.35	550.263	574.816	624.085	576.611	616.221	605.256	637.736	533.97	614.832	408.43	682.246	773.166	820.646	662.73	807.688	662.498	773.641	561.058	785.489	627.886	576.21	534.246	820.031	635.81	556.589	557.305	698.076	884.525	554.575	540.582	534.329	480.765	545.867	608.187	596.711
35	105	587.1	90.3305	677.431	496.77	613.192	406.939	604.926	596.946	618.751	577.891	580.817	543.391	523.521	557.511	469.132	567.442	630.889	529.368	603	518.179	611.059	514.175	482.279	640.51	757.832	834.797	545.354	793.265	633.053	752.884	614.894	666.825	705.285	388.2	715.918	657.568	533.46	567.792	605.105	683.237	693.679	522.796	632.612	471.141	498.737	524.789	626.783	517.557
36	108	590.725	84.8416	675.566	505.883	631.201	429.486	592.231	617.869	634.868	540.456	567.206	551.592	649.172	594.614	530.686	526.461	579.788	593.035	592.452	486.664	697.903	582.963	493.788	772.354	782.879	761.986	593.108	697.676	585.333	702.073	643.112	673.881	683.253	616.466	687.095	653.287	506.901	528.031	555.524	637.457	782.024	605.777	551.595	481.89	455.565	523.72	540.229	524.403
37	111	586.85	87.1669	674.017	499.683	622.831	527.321	668.751	471.085	605.415	535.551	533.655	553.471	575.268	533.157	622.762	616.63	548.438	522.791	609.534	582.222	534.843	525.741	473.983	704.381	776.464	807.245	628.903	793.875	588.127	689.043	681.293	706.82	621.958	727.415	665.017	629.665	610.455	619.347	566.426	653.284	709.67	479.836	463.874	612.671	518.919	528.293	536.959	527.126
38	114	591.987	98.9956	690.983	492.991	563.792	408.493	601.364	439.654	631.372	475.552	500.973	534.789	605.719	498.334	549.954	578.168	554.271	573.583	544.692	497.243	556.991	605.285	568.159	653.642	672.232	915.234	655.776	704.152	852.546	715.407	596.989	772.665	775.03	629.639	671.301	757.936	526.084	605.332	593.447	717.292	536.53	556.239	627.412	515.933	515.896	522.883	547.151	576.814
39	117	576.055	73.7821	649.837	502.273	568.599		645.348	410.569	574.176	588.261	523.207	551.827	506.912	524.305	435.14	561.421	552.978	541.716	635.38	615.289	611.683	537.72	482.321	601.016	678.602	645.982	665.383	647.966	633.331	729.288	606.002	555.32	720.656	673.806	687.597	646.023	525.143	480.048	471.881	644.44	619.411	540.66	527.283	577.836		456.357	533.361	563.361
40	120	574.471	87.8196	662.291	486.652	546.689	312.134	587.059	511.012	508.251	541.727	563.863	582.482	521.593	511.92	576.754	621.803	629.234	526.135	416.142	529.432	522.39	532.985	553.232	713.177	688.775	726.47	719.424	700.7	713.946	707.513	596.114	682.949	719.082	617.541	746.906	664.876	558.644	567.978	497.443	561.551	505.768	554.482	596.268	475.677		471.029	487.619	519.605
41	123	573.364	87.1335	660.498	486.231	586.705	371.393	587.46	529.17	622.409	481.849	576.167	616.203	495.881	506.441	585.531	697.397	640.687	497.686	544.279	374.386	512.64	556.176	507.808	676.371	637.569	796.595	740.317	652.648	511.765	735.308	719.405	553.821	665.447	599.962	594.982	619.287	546.276	479.709	518.59	737.28	579.75	528.121	498.14	552.937		483.055	461.342	581.344
42	126	576.19	79.3021	655.492	496.888	620.482	403.782	630.409	503.67	590.697	528.242	579.584	570.223	523.903	582.947	552.364	563.086	609.041	546.744	564.725	461.852	592.407	536.274	571.714	654.71	613.804	781.866	682.101	739.018	635.208	721.533	792.736	619.897	662.595	635.161	669.46	580.08	535.056	488.447	536.801	540.863	569.415	579.47	486.985	491.623		508.488	513.02	569.558
43	129	566.596	86.241	652.837	480.355	677.342	433.178	529.983	408.107	557.037	525.844	570.237	630.742	504.638	507.117	573.26	554.174	589.736	547.367	410.732	474.274	542.374	555.14	418.587	630.996	729.719	711.598	752.778	649.021	636.456	634.426	627.654	659.951	787.354	528.008	522.577	632.892	501.87	538.865	598.979	677.478	597.525	527.597	643.605	474.618		563.755	449.72	554.06
44	132	574.398	84.5805	658.978	489.817	660.257	400.196	700.599	565.487	649.682	670.794	399.794	614.552	556.003	528.205	566.134	588.89	550.385	599.991	570.409	494.406	673.542	549.413	540.479	645.184	639.29	735.875	700.269	737.579	631.331	700.978	680.87	704.162	676.055	613.117	606.626	506.834	496.121	495.942	460.764	632.923	540.52	556.62	554.341	544.605		466.116	492.663	514.332
45	135	576.327	81.9573	658.284	494.37	568.728		591.379	659.897	531.646	537.426	543.993	610.612	548.081	519.498	603.4	471.19	553.927	616.251	605.429	468.133	676.877	504.167	416.425	713.39	697.335	696.883	661.888	759.43	533.253	748.665	677.745	706.051	708.76	452.705	536.239	644.887	503.055	499.847	510.18	652.563	598.645	549.564	589.885	501.257		525.571	481.688	524.201
46	138	569.427	90.2314	659.658	479.195	550.587		565.248		505.753	589.521	507.592	617.416	519.69	547.108	559.107	467.979	576.756	535.942	474.779	466.103	584.475	441.498	485.742	648.05	820.577	695.081	715.738	618.817	673.84	697.296	601.612	592.015	671.903	510.815	450.18	626.079	456.175	565.386	607.388	590.283	895.607	557.686	590.572	470.725	540.475	534.635	500.382	468.341
47	141	567.346	82.3839	649.73	484.962	608.154		607.401		484.361	574.088	467.698	531.92	531.121	480.631	518.296	465.522	604.906	514.151	525.041	505.03	599.533		518.422	713.969	740.552	675.464	608.299	635.874	647.471	695.309	592.543	628.705	704.507	544.092	601.354	757.097	619.333	465.334	502.004	583.236	565.171	709.526	577.402	548.408	532.174	422.998	506.677	577.535
48	144	562.69	86.7485	649.439	475.942	550.206	452.394	642.863		557.765	551.47	508.413	555.78	535.127	560.697	488.066	572.202	612.404	496.832	496.835	460.864	592.181		574.656	682.758	731.423	676.762	491.838	667.782	599.814	735.975	663.107	723.87	628.77	572.675	579.89	637.283	470.001	502.736	543.466	613.589	823.559	515.142	563.436	454.167	535.229	479.503	436.852	548.684
49	147	546.912	84.4424	631.355	462.47	572.072	513.831	531.735		517.441	563.528	442.075	466.423	497.592	584.457	537.756	446	542.32	570.725	554.924	470.93	614.139		500.601	680.768	638.077	716.075	500.277	560.491	742.974	674.911	648.445	728.682	637.629	568.502	575.714	625.299	488.497	580.616	561.109	614.168	602.182	492.879	481.536	439.207	514.188	456.61	410.249	601.225
50	150	557.155	75.383	632.538	481.772	546.415	572.689	539.367		614.681	619.086	446.692	543.526	434.556	565.277	533.001	463.977	533.387	453.731	597.386	421.689	567.772		582.956	671.928	697.155	706.965	549.395	599.653	634.347	670.742	596.462	625.144	724.336	544.135	501.955	627.153	521.698	526.087	603.004	621.256	661.307	491.418	496.333	413.506	435.519	516.591	526.97	494.853
51	153	555.392	79.2028	634.595	476.189	535.55	503.734	528.387		568.36	585.861	452.812	536.442	560.022	609.827	558.624	565.046	562.786	468.925	581.349	488.932	530.933		596.83	674.191	723.511	715.467	606.172	556.764	698.781	675.463	577.654	559.122	606.34	596.983	545.432	556.562	462.412	562.015	464.689	648.382	571.799	543.591	530.742	393.073	445.7	471.877	761.911	479.681
52	156	549.439	74.4037	623.843	475.035	518.589		616.674		631.607	554.267	464.308	492.817	480.051	530.368	565.593	571.417	534.324	513.09	516.238		558.929			573.62	555.538	717.99	652.524	587.192	486.604	644.155	628.952	564.038	652.361	562.878	512.402	541.015	515.618	417.141	411.713	583.307	587.217	537.146	539.017	412.462	544.998	493.018	784.651	602.162
53	159	562.649	85.5252	648.174	477.124	564.536		570.901		469.159	529.803	534.512	614.545	488.487	623.848	556.305	577.103	508.197	538.889	498.931		589.432			559.88	790.95	699.633	622.547	753.342	541.228	769.627	560.887	634.925	652.451	542.271		638.339	654.581	498.161	496.294	515.34	536.845	525.982	478.091	472.57	530.756	402.472		523.323
54	162	555.973	83.7199	639.693	472.253	523.922		512.747			552.051	480.37	600.335	430.334	542.249	576.917	502.951	549.208	537.432	439.687		614.748			563.548	660.63	702.44	581.381	698.07	531.706	673.751	579.537	635.549	610.505	594.232		507.223	599.753	406.905	450.379	564.156	853.021	510.798	546.754	698.093	509.324	494.067		503.003
55	165	582.035	102.565	684.6	479.469	469.765		603.629			687.471	474.286	571.101	544.083	638.361	794.725		439.259	507.716	437.724		576.374			583.159	621.475	807.936		693.339	503.577	794.367	581.705	590.663	672.603	567.858		530.826	554.542	506.142	544.917	628.397	796.81	651.992	584.542		527.643	400.977		571.549
56	168	568.488	89.9839	658.472	478.505	512.888		571.057			556.027	571.332	776.306	545.894	638.582			601.711		507.145		548.642			622.454	727.145	638.55		765.288	508.235	614.159	549.528	556.433	558.223			593.358	512.252	473.213	643.73	596.535	706.741	694.208	472.794		401.768	411.773		472.208
57	171	575.98	103.136	679.116	472.844	595.956		595.202			603.788	786.21		474.142	620.038			513.355		522.189		671.57			568.127	717.483	728.825		696.747	525.569	746.089	512.214	685.495	624.184			611.906	545.931	494.683		638.105	472.914		456.973		420.743	457.335		491.848
58	174	550.27	76.5607	626.831	473.71	565.993		529.069			547.442	775.856		529.768	531.471			539.747		496.675		565.908			582.544	627.155	676.955			556.299	713.069	498.725	627.324	626.29			529.423	555.23	443.827		544.814	517.333		565.484		581.927	526.939		488.923
59	177	553.056	97.9091	650.965	455.146	519.943		490.609			508.085			516.199	586.437			526.193		486.785		642.904			476.688	716.766	564.2			385.857	750.108	557.755	752.704	594.371				531.685			604.185	517.24		512.352		560.547			433.301
60	180	551.682	97.7365	649.418	453.945	545.873		611.234			463.978			756.298	521.02			466.763				526.284				730.686	653.451				684.656	444.257	588.169	557.547				519.105			503.497			449.076		456.687			480.696
61	183	555.569	83.003	638.573	472.566	509.436		566.134			545.048				592.71			616.163				669.855					613.403				667.391	565.493		618.45				523.983			461.002			489.296		469.265			420.992
62	186	561.23	62.4111	623.641	498.819	555.406		531.358			549.718				575.903							635.264					623.879				661.558	516.703		594.716				440.674			617.552								499.117
63	189	575.077	80.1888	655.266	494.888	477.944		501.661			532.791				582.765							678.151					620.183				681.83	611.764		659.638				428.892			577.445								617.118
64	192	587.974	72.5508	660.525	515.423	493.248		598.614			611.537				573.272							583.776					635.742				533.898	748.263		687.521				537.708			600.174								536.55
65	195	618.562	116.305	734.868	502.257	453.672		519.517							579.95							691.921									710.898			756.095				482.523			532.545								732.441
66	198	573.912	70.4473	644.36	503.465	501.983		498.576							674.125																633.559							579.553			555.677
67	201	603.172	100.992	704.164	502.18	531.389		570.14							611.296																616.861							501.4			787.947
68	204	541.937	68.6115	610.548	473.325	515.377		547.823							572.461																629.504							444.518
69	207	559.259	135.066	694.325	424.192	530.128		522.989							420.022																785.033							538.121
70	210	519.474	81.3599	600.834	438.114	546.571		586.76							401.069																							543.494
71	213	503.628	28.6966	532.324	474.931			523.919							483.336
72	216	563.063	38.459	601.522	524.604			590.258							535.869
73	219	535.696	37.0264	572.722	498.669			561.877							509.514
74	222	511.562	35.4306	546.993	476.132			536.615							486.509
								799.004							633.41
															612.008
[truncated: 12 more columns]
